# Supplementary material for: Biochemical and structural characterization of the BioZ enzyme engaged in bacterial biotin synthesis pathway
Source: Nat Commun. 2021 Apr 6;12:2056. doi: 10.1038/s41467-021-22360-4 (PMC8024396; doi:10.1038/s41467-021-22360-4)
Supplement: Supplementary file 4 — Source Data [file 41467_2021_22360_MOESM4_ESM.zip]

Archive with 3 entries (2 files):
- Source Data 3.9/Source data of all he protein gels.xlsx
- Source Data 3.9/Source data of all the graphs.xlsx
- Source Data 3.9/
