# Supplementary material for: Biochemical and structural characterization of the BioZ enzyme engaged in bacterial biotin synthesis pathway
Source: Nat Commun. 2021 Apr 6;12:2056. doi: 10.1038/s41467-021-22360-4 (PMC8024396; doi:10.1038/s41467-021-22360-4)
Supplement: Supplementary file 4 — Source Data [file 41467_2021_22360_MOESM4_ESM.zip › Source Data 3.9/Source data of all he protein gels.xlsx]

## Sheet: Sheet1
																																										SDS-PAGE
																		Supplementary fig. 5b						Supplementary fig. 5d
								fig. 3a
																										Supplementary fig. 6b
																																																	Supplementary fig. 7b
		SDS-PAGE
	Supplementary fig. 8a							Supplementary fig. 8b						Supplementary fig. 8c					Supplementary fig. 8d					Supplementary fig. 8e
																																													Supplementary fig. 10b
[truncated: 3 more columns]
