# Supplementary material for: Biochemical and structural characterization of the BioZ enzyme engaged in bacterial biotin synthesis pathway
Source: Nat Commun. 2021 Apr 6;12:2056. doi: 10.1038/s41467-021-22360-4 (PMC8024396; doi:10.1038/s41467-021-22360-4)
Supplement: Supplementary file 4 — Source Data [file 41467_2021_22360_MOESM4_ESM.zip › Source Data 3.9/Source data of all the graphs.xlsx]

## Sheet: Source Data underlying fig.5e
Time	pBioZ									pBioZ	SD		ΔBioH									ΔBioH	SD		C115A									C115A	SD		H255A									H255A	SD
0	0.005	0.003	0.002	0.009	0.008	0.002	0.005	0.005	0.003	0.00466667	0.0025		-0.0001	-0.003	-0.002	0.002	0.003	-0.004	-0.002	-0.004	-0.005	-0.00167778	0.00277659		-0.001	-0.002	0.049	0.009	-0.004	-0.007	-0.004	-0.005	0.005	0.00444444	0.017465		0.006	0.003	0.003	0.003	-0.004	0.006	-0.005	-0.002	-0.006	0.000444444	0.00471993
1	0.004	0.172	0.004	0.239	0.008	0.002	0.005	0.004	0.003	0.049	0.0903092		0.0002	-0.004	-0.001	-0.001	-0.006	-0.006	-0.003	-0.004	-0.003	-0.00308889	0.00218429		-0.002	-0.003	0.06	0.007	-0.005	-0.008	-0.004	-0.0005	0.016	0.00672222	0.0212619		0.01	0.01	0.007	0.004	-0.001	0.006	-0.004	-0.0009	-0.005	0.0029	0.00578921
2	0.012	0.099	0.01	0.249	0.027	0.005	0.014	0.016	0.01	0.0491111	0.0803468		0.0006	-0.003	-1.3878e-17	-0.002	-0.006	-0.006	-0.002	-0.005	-0.002	-0.00282222	0.00241546		-0.001	-0.003	0.062	0.007	-0.005	-0.008	-0.004	0.002	0.024	0.00822222	0.0223035		0.018	0.019	0.014	0.006	0.0007	0.04	-0.003	-0.0001	-0.004	0.0100667	0.0142761
3	0.018	0.149	0.016	0.391	0.017	0.011	0.021	0.02	0.017	0.0733333	0.126887		0.000333333	-0.004	-0.000166667	-0.003	-0.007	-0.006	-0.004	-0.006	0.008	-0.00242593	0.00465259		-0.002	-0.003	0.062	0.006	-0.005	-0.008	-0.005	0.003	0.024	0.008	0.0224054		0.023	0.027	0.019	0.008	0.001	0.012	-0.004	-0.000766667	-0.004	0.00902593	0.0118711
4	0.028	0.051	0.028	0.45	0.028	0.022	0.039	0.034	0.037	0.0796667	0.139132		0.003	-0.0005	0.002	-0.002	-0.005	-0.005	0.0005	-0.002	0.044	0.00388889	0.0152946		0.002	-0.0003	0.066	0.009	-0.003	-0.006	-0.002	0.005	0.028	0.0109667	0.0229583		0.069	0.037	0.075	0.013	0.007	0.014	0.0002	0.002	-0.001	0.0240222	0.029539
5	0.05	0.071	0.062	0.315	0.038	0.033	0.065	0.06	0.06	0.0837778	0.0876068		0.005	-0.000166667	0.002	-0.001	-0.005	-0.005	0.000833333	-0.001	0.025	0.0022963	0.0090779		0.002	-0.000166667	0.065	0.009	-0.003	-0.006	-0.002	0.007	0.031	0.0114259	0.0228967		0.063	0.109	0.055	0.021	0.029	0.019	0.000233333	0.002	-6.6667e-05	0.0331296	0.0364759
6	0.086	0.084	0.099	0.102	0.075	0.072	0.085	0.089	0.08	0.0857778	0.00994708		0.007	0.002	0.003	-0.0008	-0.005	-0.004	0.003	1.3878e-17	0.142	0.0163556	0.0472614		0.006	0.002	0.065	0.012	-0.003	-0.004	0.0001	0.006	0.031	0.0127889	0.0222458		0.065	0.071	0.051	0.031	0.014	0.033	0.001	0.004	0.0006	0.0300667	0.0273732
7	0.193	0.182	0.186	0.226	0.086	0.078	0.127	0.136	0.123	0.148556	0.0508186		0.008	0.002	0.001	-0.001	-0.005	-0.005	0.002	0.000666667	0.005	0.000851852	0.00422661		0.008	0.003	0.067	0.012	-0.002	-0.005	0.000666667	0.008	0.033	0.0138519	0.0228078		0.07	0.068	0.061	0.04	0.024	0.064	0.002	0.004	0.002	0.0372222	0.0297312
8	0.254	0.315	0.334	0.2	0.207	0.198	0.202	0.215	0.198	0.235889	0.0533747		0.01	0.002	0.000466667	-0.004	-0.007	-0.006	0.003	0.002	0.025	0.00282963	0.00981807		0.013	0.005	0.067	0.011	-0.004	-0.005	0.000266667	0.01	0.034	0.0145852	0.0228761		0.09	0.079	0.074	0.05	0.038	0.071	0.003	0.004	0.003	0.0457778	0.0353121
9	0.364	0.544	0.57	0.419	0.493	0.392	0.291	0.313	0.293	0.408778	0.106191		0.016	0.006	0.004	-0.002	-0.006	-0.005	0.01	0.004	0.068	0.0105556	0.0226667		0.024	0.009	0.074	0.012	-0.0007	-0.003	0.01	0.019	0.071	0.0239222	0.0288055		0.104	0.093	0.088	0.062	0.058	0.13	0.009	0.008	0.01	0.0624444	0.045371
10	0.481	0.655	0.697	0.666	0.689	0.597	0.385	0.412	0.39	0.552444	0.134255		0.02	0.01	0.008	-0.002	-0.005	-0.004	0.016	0.01	0.017	0.00777778	0.00941777		0.027	0.019	0.093	0.017	0.002	-0.002	0.016	0.032	0.065	0.0298889	0.0306204		0.121	0.113	0.102	0.041	0.034	0.084	0.023	0.023	0.032	0.0636667	0.040786
11	0.675	0.746	0.803	0.755	0.797	0.596	0.472	0.492	0.479	0.646111	0.138993		0.03	0.016	0.014	-0.000166667	-0.004	-0.003	0.027	0.019	0.054	0.0169815	0.0186671		0.036	0.023	0.101	0.02	0.004	0.003	0.058	0.036	0.103	0.0426667	0.0376431		0.141	0.126	0.112	0.048	0.038	0.044	0.064	0.037	0.049	0.0732222	0.0412274
12	0.794	0.824	0.884	0.86	0.902	0.751	0.599	0.564	0.632	0.756667	0.128206		0.038	0.013	0.032	-0.007	-0.01	-0.009	0.025	0.027	0.138	0.0274444	0.0453958		0.034	0.033	0.087	0.02	0.005	0.013	0.074	0.048	0.182	0.0551111	0.0547459		0.182	0.144	0.197	0.055	0.043	0.047	0.093	0.091	0.067	0.102111	0.0584496
13	0.915	0.939	1	0.992	1.009	0.917	0.592	0.621	0.699	0.853778	0.168173		0.053	0.032	0.081	0.000166667	-0.002	-0.003	0.032	0.053	0.024	0.0300185	0.0289526		0.033	0.081	0.12	0.043	0.03	0.05	0.094	0.07	0.059	0.0644444	0.029871		0.202	0.184	0.225	0.08	0.064	0.063	0.144	0.082	0.121	0.129444	0.0622979
14	1.019	1.044	1.12	1.09	1.097	1.028	0.757	0.68	0.85	0.965	0.161212		0.042	0.03	0.099	0.000866667	-0.001	-0.000733333	0.032	0.031	0.029	0.0291259	0.0309403		0.035	0.052	0.102	0.102	0.059	0.055	0.065	0.047	0.064	0.0645556	0.0230928		0.229	0.238	0.271	0.096	0.08	0.074	0.134	0.076	0.055	0.139222	0.0836134
15	1.113	1.159	1.217	1.192	1.2	1.167	0.826	0.791	0.969	1.07044	0.165887		0.044	0.035	0.034	0.000833333	-0.002	3.3333e-05	0.034	0.039	0.04	0.0249852	0.0193014		0.041	0.034	0.099	0.135	0.072	0.095	0.035	0.046	0.074	0.0701111	0.0347291		0.291	0.323	0.363	0.114	0.15	0.086	0.045	0.046	0.046	0.162667	0.128347
16	1.185	1.247	1.302	1.281	1.28	1.256	0.987	0.889	1.109	1.17067	0.146442		0.038	0.036	0.017	-0.02	-0.023	-0.022	0.023	0.028	0.036	0.0125556	0.0265335		0.026	0.028	0.087	0.044	0.002	0.002	0.023	0.032	0.067	0.0345556	0.0279916		0.266	0.33	0.348	0.103	0.112	0.074	0.035	0.036	0.037	0.149	0.129166
17	1.285	1.363	1.405	1.388	1.38	1.372	1.091	1	1.22	1.27822	0.145928		0.075	0.073	0.075	0.004	0.002	0.003	0.06	0.086	0.085	0.0514444	0.0370982		0.065	0.068	0.135	0.047	0.045	0.031	0.055	0.081	0.12	0.0718889	0.0348979		0.324	0.417	0.563	0.152	0.369	0.11	0.07	0.073	0.074	0.239111	0.183145
18	1.378	1.453	1.486	1.475	1.457	1.458	1.179	1.083	1.339	1.36756	0.144267		0.094	0.091	0.098	0.006	0.003	0.007	0.072	0.09	0.119	0.0644444	0.0459378		0.078	0.084	0.146	0.05	0.054	0.04	0.067	0.084	0.269	0.0968889	0.0714938		0.395	0.524	0.592	0.165	0.428	0.147	0.082	0.082	0.083	0.277556	0.206181
19	1.458	1.54	1.559	1.554	1.545	1.556	1.272	1.223	1.389	1.45511	0.131254		0.111	0.108	0.123	0.009	0.008	0.014	0.088	0.105	0.136	0.078	0.0523975		0.095	0.103	0.175	0.061	0.066	0.053	0.088	0.114	0.232	0.109667	0.0585961		0.459	0.497	0.533	0.183	0.417	0.133	0.094	0.1	0.101	0.279667	0.191037
20	1.471	1.583	1.587	1.603	1.579	1.598	1.308	1.293	1.432	1.49489	0.125427		0.14	0.134	0.15	0.026	0.016	0.035	0.126	0.134	0.171	0.103556	0.0599711		0.116	0.121	0.209	0.07	0.104	0.06	0.142	0.147	0.306	0.141667	0.0757281		0.523	0.597	0.672	0.21	0.455	0.154	0.105	0.105	0.111	0.325778	0.233333
21	1.496	1.608	1.611	1.623	1.61	1.624	1.403	1.378	1.476	1.53656	0.0996545		0.162	0.141	0.172	0.037	0.016	0.04	0.174	0.153	0.205	0.122222	0.0708868		0.134	0.148	0.25	0.083	0.193	0.094	0.342	0.148	0.276	0.185333	0.0874943		0.653	0.654	0.782	0.224	0.448	0.167	0.123	0.132	0.135	0.368667	0.267385
22	1.512	1.618	1.629	1.631	1.616	1.631	1.433	1.444	1.513	1.55856	0.0832333		0.177	0.149	0.183	0.047	0.007	0.148	0.189	0.162	0.221	0.142556	0.0699001		0.137	0.152	0.222	0.073	0.195	0.077	0.341	0.155	0.233	0.176111	0.0835904		0.739	0.694	0.819	0.235	0.358	0.155	0.119	0.118	0.185	0.380222	0.288774
23	1.465	1.542	1.566	1.546	1.532	1.547	1.358	1.347	1.438	1.48233	0.084633		0.107	0.087	0.097	-0.069	-0.078	-0.071	0.112	0.101	0.185	0.0523333	0.0978736		0.062	0.138	0.203	-0.002	0.185	0.032	0.43	0.107	0.216	0.152333	0.129183		0.654	0.66	0.753	0.206	0.353	0.083	0.051	0.068	0.264	0.343556	0.278143
24	1.603	1.703	1.696	1.679	1.667	1.693	1.54	1.544	1.587	1.63467	0.0664285		0.246	0.222	0.242	0.057	0.049	0.057	0.25	0.236	0.287	0.182889	0.0979751		0.193	0.215	0.26	0.113	0.297	0.105	0.618	0.228	0.315	0.260444	0.152368		0.872	0.782	0.872	0.313	0.378	0.196	0.161	0.156	0.182	0.434667	0.315144
25	1.646	1.721	1.719	1.701	1.689	1.72	1.585	1.557	1.61	1.66089	0.0634891		0.266	0.251	0.266	0.044	0.066	0.085	0.278	0.254	0.308	0.202	0.104557		0.209	0.208	0.356	0.117	0.231	0.121	0.699	0.287	0.301	0.281	0.175462		0.864	0.793	0.841	0.327	0.401	0.205	0.171	0.162	0.237	0.444556	0.301116
26	1.709	1.726	1.757	1.719	1.702	1.721	1.645	1.609	1.613	1.689	0.0531484		0.299	0.286	0.303	0.058	0.073	0.108	0.292	0.274	0.346	0.226556	0.112623		0.237	0.238	0.316	0.132	0.257	0.134	0.73	0.303	0.374	0.302333	0.178897		0.907	0.799	0.868	0.382	0.432	0.24	0.181	0.179	0.208	0.466222	0.307494
27	1.735	1.764	1.788	1.73	1.735	1.747	1.662	1.643	1.625	1.71433	0.0568639		0.315	0.297	0.307	0.074	0.08	0.129	0.323	0.289	0.328	0.238	0.109452		0.26	0.218	0.414	0.145	0.263	0.153	0.816	0.244	0.404	0.324111	0.207153		0.949	0.738	0.885	0.44	0.428	0.226	0.185	0.178	0.211	0.471111	0.31009
28	1.708	1.715	1.744	1.682	1.688	1.693	1.641	1.621	1.567	1.67322	0.0544283		0.283	0.267	0.287	0.048	0.058	0.084	0.275	0.25	0.275	0.203	0.105676		0.25	0.206	0.405	0.106	0.208	0.105	0.827	0.264	0.372	0.304778	0.220933		0.942	0.648	0.876	0.437	0.398	0.195	0.149	0.143	0.232	0.446667	0.308811
29	1.756	1.73	1.784	1.73	1.72	1.728	1.656	1.674	1.605	1.70922	0.0548265		0.322	0.316	0.334	0.109	0.119	0.149	0.334	0.28	0.305	0.252	0.0966851		0.321	0.275	0.444	0.164	0.261	0.167	0.859	0.285	0.452	0.358667	0.213407		0.994	0.667	0.903	0.476	0.445	0.245	0.199	0.202	0.653	0.531556	0.29513
30	1.77	1.732	1.794	1.716	1.721	1.731	1.627	1.642	1.597	1.70333	0.0667271		0.325	0.301	0.33	0.128	0.141	0.164	0.325	0.285	0.319	0.257556	0.0865189		0.346	0.305	0.454	0.175	0.342	0.191	0.952	0.334	0.464	0.395889	0.230633		1.015	0.579	0.837	0.455	0.437	0.289	0.221	0.205	0.673	0.523444	0.279598
[truncated: 11 more columns]

## Sheet: Source Data underlying fig.6e
C3-ACP to BioZ							C3-ACP to BioZ2							C3-ACP to BioZ3
DP_X	DP_Y	Fit_X	Fit_Y	NDH_X	NDH_Y		DP_X	DP_Y	Fit_X	Fit_Y	NDH_X	NDH_Y		DP_X	DP_Y	Fit_X	Fit_Y	NDH_X	NDH_Y
0.083333	-0.004862	0.029211	-13.7258	0.176127	-13.2012		0.083333	-0.005836	0.029211	-15.4104	0.176127	-14.6928		0.083333	0.000558	0.029211	-14.4433	0.176127	-14.0945
0.1	-0.003731	0.176127	-13.283	0.324462	-12.6724		0.1	-0.008506	0.176127	-14.7402	0.324462	-13.9938		0.1	0.002834	0.176127	-13.74	0.324462	-13.1657
0.116667	-0.00419	0.324462	-12.4968	0.474216	-11.4518		0.116667	-0.008747	0.324462	-13.5775	0.474216	-11.8541		0.116667	0.003476	0.324462	-12.6587	0.474216	-10.3625
0.133333	-0.003394	0.474216	-11.6565	0.62539	-10.8059		0.133333	-0.008068	0.474216	-12.3851	0.62539	-11.5558		0.133333	0.003951	0.474216	-11.6868	0.62539	-11.8419
0.15	-0.003142	0.62539	-10.7849	0.777983	-9.86952		0.15	-0.008225	0.62539	-11.21	0.777983	-8.85274		0.15	0.004091	0.62539	-10.8109	0.777983	-10.4295
0.166667	-0.003015	0.777983	-9.90907	0.931997	-9.52368		0.166667	-0.006918	0.777983	-10.0966	0.931997	-10.4591		0.166667	0.003017	0.777983	-10.0194	0.931997	-9.40173
0.183333	-0.0018	0.931997	-9.05732	1.08743	-8.29453		0.183333	-0.005945	0.931997	-9.07827	1.24428	-6.99219		0.183333	0.002152	0.931997	-9.30221	1.08743	-8.16697
0.2	0.000337	1.08743	-8.25427	1.24428	-7.66499		0.2	-0.005345	1.08743	-8.17438	1.40255	-6.86875		0.2	0.002458	1.08743	-8.65088	1.24428	-6.99641
0.216667	0.000254	1.24428	-7.51795	1.40255	-5.48546		0.216667	-0.004034	1.24428	-7.39053	1.56224	-6.98492		0.216667	0.003014	1.24428	-8.05792	1.40255	-8.44667
0.233333	-0.000205	1.40255	-6.85847	1.56224	-6.69289		0.233333	-0.003351	1.40255	-6.72206	1.72335	-5.09555		0.233333	0.003822	1.40255	-7.5169	1.56224	-5.52841
0.25	0.000634	1.56224	-6.27872	1.72335	-6.17146		0.25	-0.004384	1.56224	-6.15822	1.88589	-5.17359		0.25	0.005006	1.56224	-7.02217	1.72335	-6.84036
0.266667	0.003357	1.72335	-5.77606	1.88589	-5.00249		0.266667	-0.003366	1.72335	-5.68556	2.04983	-3.94461		0.266667	0.006526	1.72335	-6.56884	1.88589	-5.80349
0.283333	0.004237	1.88589	-5.34437	2.04983	-5.55049		0.283333	-0.002223	1.88589	-5.29033	2.21521	-5.22913		0.283333	0.007376	1.88589	-6.1526	2.04983	-3.73106
0.3	0.006291	2.04983	-4.97579	2.21521	-4.25106		0.3	-0.00178	2.04983	-4.95977	2.38199	-4.3353		0.3	0.006249	2.04983	-5.76967	2.21521	-5.28027
0.316667	0.009517	2.21521	-4.66202	2.38199	-4.90993		0.316667	-0.001045	2.21521	-4.6827	2.71983	-4.35988		0.316667	0.004662	2.21521	-5.41675	2.38199	-4.45984
0.333333	0.009059	2.38199	-4.39509	2.71983	-4.37598		0.333333	0.00011	2.38199	-4.44965	2.89088	-4.06295		0.333333	0.002111	2.38199	-5.09088	2.5502	-4.48925
0.35	0.009857	2.5502	-4.16777	2.89088	-3.10784		0.35	0.001725	2.5502	-4.25278				0.35	-0.00023	2.5502	-4.78949	2.71983	-8.73126
0.366667	0.009985	2.71983	-3.97376				0.366667	0.001707	2.71983	-4.08567				0.366667	-0.001356	2.71983	-4.51026	2.89088	-4.90945
0.383333	0.009359	2.89088	-3.80765				0.383333	0.002819	2.89088	-3.94309				0.383333	-0.002734	2.89088	-4.25116
0.4	0.007688						0.4	0.004662						0.4	-0.004215
0.416667	0.008193						0.416667	0.006254						0.416667	-0.006157
0.433333	0.010164						0.433333	0.007428						0.433333	-0.007973
0.45	0.009916						0.45	0.008308						0.45	-0.009203
0.466667	0.011259						0.466667	0.00856						0.466667	-0.008675
0.483333	0.012099						0.483333	0.00718						0.483333	-0.007769
0.5	0.011725						0.5	0.006661						0.5	-0.006933
0.516667	0.010555						0.516667	0.007107						0.516667	-0.007185
0.533333	0.010892						0.533333	0.007384						0.533333	-0.009113
0.55	0.010475						0.55	0.007411						0.55	-0.01058
0.566667	0.008133						0.566667	0.008149						0.566667	-0.012884
0.583333	0.003739						0.583333	0.007715						0.583333	-0.014811
0.6	0.000973						0.6	0.006762						0.6	-0.015633
0.616667	-0.000704						0.616667	0.00669						0.616667	-0.01566
0.633333	-0.002549						0.633333	0.005194						0.633333	-0.014388
0.65	-0.003682						0.65	0.00307						0.65	-0.014415
0.666667	-0.004187						0.666667	0.002746						0.666667	-0.014944
0.683333	-0.005445						0.683333	0.002925						0.683333	-0.012668
0.7	-0.006628						0.7	0.003461						0.7	-0.005543
0.716667	-0.007393						0.716667	0.002784						0.716667	-0.001558
0.733333	-0.007614						0.733333	0.00106						0.733333	-0.001173
0.75	-0.006536						0.75	-0.000161						0.75	-0.002045
0.766667	-0.005543						0.766667	0.00226						0.766667	0.001773
0.783333	-0.005847						0.783333	0.00376						0.783333	0.012164
0.8	-0.008047						0.8	0.002263						0.8	0.024206
0.816667	-0.009662						0.816667	0.0024						0.816667	0.028085
0.833333	-0.010648						0.833333	0.001029						0.833333	0.036988
0.85	-0.012305						0.85	0.000411						0.85	0.042793
0.866667	-0.014003						0.866667	-0.000834						0.866667	0.034238
0.883333	-0.011598						0.883333	-0.002498						0.883333	0.013791
0.9	-0.008286						0.9	-0.000969						0.9	-0.015041
0.916667	-0.004597						0.916667	0.001565						0.916667	-0.027626
0.933333	-0.005179						0.933333	0.001252						0.933333	-0.034476
0.95	-0.006264						0.95	-0.003625						0.95	-0.024327
0.966667	-0.010279						0.966667	-0.010972						0.966667	0.018101
0.983333	-0.013457						0.983333	-0.011745						0.983333	0.039806
1	-0.007899						1	-0.005983						1	0.048394
1.01667	-0.00523						1.01667	-0.001811						1.01667	0.043837
1.03333	-0.044178						1.03333	0.011237						1.03333	-0.012636
1.05	-0.073748						1.05	-0.064643						1.05	-0.143592
1.06667	-0.098544						1.06667	-0.118584						1.06667	-0.215724
1.08333	-0.105421						1.08333	-0.153182						1.08333	-0.274457
1.1	-0.110009						1.1	-0.155081						1.1	-0.284133
1.11667	-0.113259						1.11667	-0.146847						1.11667	-0.248464
1.13333	-0.113451						1.13333	-0.136394						1.13333	-0.204463
1.15	-0.11109						1.15	-0.128747						1.15	-0.187341
1.16667	-0.111073						1.16667	-0.117164						1.16667	-0.183785
1.18333	-0.117211						1.18333	-0.106083						1.18333	-0.175288
1.2	-0.114989						1.2	-0.096931						1.2	-0.163328
1.21667	-0.112014						1.21667	-0.086356						1.21667	-0.153292
1.23333	-0.105438						1.23333	-0.075279						1.23333	-0.135552
1.25	-0.099825						1.25	-0.065416						1.25	-0.118901
1.26667	-0.091909						1.26667	-0.057395						1.26667	-0.101119
1.28333	-0.083742						1.28333	-0.049918						1.28333	-0.082333
1.3	-0.077263						1.3	-0.04295						1.3	-0.065737
1.31667	-0.072291						1.31667	-0.037574						1.31667	-0.043989
1.33333	-0.065771						1.33333	-0.032156						1.33333	-0.027307
1.35	-0.058999						1.35	-0.025775						1.35	-0.019584
1.36667	-0.051516						1.36667	-0.019687						1.36667	-0.015002
1.38333	-0.043153						1.38333	-0.013934						1.38333	-0.010503
1.4	-0.036938						1.4	-0.009155						1.4	-0.008071
1.41667	-0.031519						1.41667	-0.005548						1.41667	-0.006138
1.43333	-0.025975						1.43333	-0.002025						1.43333	-0.007387
1.45	-0.020681						1.45	0.000953						1.45	-0.010897
1.46667	-0.015472						1.46667	0.002927						1.46667	-0.014407
1.48333	-0.011267						1.48333	0.004105						1.48333	-0.015446
1.5	-0.007116						1.5	0.005437						1.5	-0.015748
1.51667	-0.005227						1.51667	0.006391						1.51667	-0.017009
1.53333	-0.003882						1.53333	0.006256						1.53333	-0.019192
1.55	-0.002202						1.55	0.006414						1.55	-0.022756
1.56667	-0.000396						1.56667	0.006363						1.56667	-0.02967
1.58333	0.00053						1.58333	0.00581						1.58333	-0.038091
1.6	0.001236						1.6	0.0057						1.6	-0.0423
1.61667	0.002067						1.61667	0.005797						1.61667	-0.045291
1.63333	0.003065						1.63333	0.005936						1.63333	-0.050711
1.65	0.003518						1.65	0.005782						1.65	-0.058392
1.66667	0.003846						1.66667	0.005084						1.66667	-0.064482
1.68333	0.003546						1.68333	0.004386						1.68333	-0.067725
1.7	0.00311						1.7	0.003165						1.7	-0.064244
1.71667	0.001626						1.71667	0.002234						1.71667	-0.050879
1.73333	0.002445						1.73333	0.000802						1.73333	-0.042581
1.75	0.005022						1.75	-0.001175						1.75	-0.04186
1.76667	0.007013						1.76667	-0.003153						1.76667	-0.040386
1.78333	0.007958						1.78333	-0.005172						1.78333	-0.036903
1.8	0.009227						1.8	-0.006126						1.8	-0.030045
1.81667	0.011249						1.81667	-0.005869						1.81667	-0.025404
1.83333	0.013773						1.83333	-0.005654						1.83333	-0.026374
1.85	0.014287						1.85	-0.005062						1.85	-0.028892
1.86667	0.014299						1.86667	-0.004471						1.86667	-0.025256
1.88333	0.013265						1.88333	-0.004507						1.88333	-0.017936
1.9	0.012304						1.9	-0.00524						1.9	-0.017249
1.91667	0.01172						1.91667	-0.00627						1.91667	-0.046705
1.93333	0.010967						1.93333	-0.007845						1.93333	-0.111832
1.95	0.011597						1.95	-0.00967						1.95	-0.162849
1.96667	0.012812						1.96667	-0.011579						1.96667	-0.17539
1.98333	0.013609						1.98333	-0.011939						1.98333	-0.076687
2	0.015066						2	-0.011242						2	-0.006935
2.01667	0.014429						2.01667	-0.011343						2.01667	0.041006
2.03333	0.013123						2.03333	-0.011236						2.03333	0.053109
2.05	0.013072						2.05	-0.010584						2.05	0.038081
2.06667	0.011932						2.06667	-0.009388						2.06667	0.034232
2.08333	0.01096						2.08333	-0.008778						2.08333	0.029504
2.1	0.00931						2.1	-0.008704						2.1	0.025509
2.11667	0.007826						2.11667	-0.007882						2.11667	0.021977
2.13333	0.006341						2.13333	-0.007226						2.13333	0.021083
2.15	0.005443						2.15	-0.007199						2.15	0.019394
2.16667	0.005508						2.16667	-0.008135						2.16667	0.017537
2.18333	0.00595						2.18333	-0.009448						2.18333	0.016392
2.2	0.005546						2.2	-0.009874						2.2	0.012839
2.21667	0.005476						2.21667	-0.009928						2.21667	0.009624
2.23333	0.005323						2.23333	-0.00881						2.23333	0.008293
2.25	0.005043						2.25	-0.007567						2.25	0.007297
2.26667	0.005015						2.26667	-0.0067						2.26667	0.005673
2.28333	0.004736						2.28333	-0.006796						2.28333	0.005807
2.3	0.004114						2.3	-0.007049						2.3	0.005542
2.31667	0.004788						2.31667	-0.007264						2.31667	0.006202
2.33333	0.005505						2.33333	-0.007144						2.33333	0.006107
2.35	0.005468						2.35	-0.007234						2.35	0.007018
2.36667	0.005514						2.36667	-0.006612						2.36667	0.008347
2.38333	0.004514						2.38333	-0.006618						2.38333	0.008462
2.4	0.0056						2.4	-0.00606						2.4	0.007379
2.41667	0.006309						2.41667	-0.005422						2.41667	0.006885
2.43333	0.006849						2.43333	-0.004993						2.43333	0.004799
2.45	0.007181						2.45	-0.005108						2.45	0.003886
2.46667	0.007219						2.46667	-0.004679						2.46667	0.003601
2.48333	0.00755						2.48333	-0.004418						2.48333	0.003274
2.5	0.006242						2.5	-0.003957						2.5	0.002158
2.51667	0.007612						2.51667	-0.003038						2.51667	0.002634
2.53333	0.007726						2.53333	-0.001867						2.53333	0.004199
2.55	0.008049						2.55	-0.000654						2.55	0.004465
2.56667	0.008498						2.56667	-0.000195						2.56667	0.003643
2.58333	0.009491						2.58333	1.2e-05						2.58333	0.004831
2.6	0.010018						2.6	0.001313						2.6	0.006011
2.61667	0.009915						2.61667	0.002404						2.61667	0.005808
2.63333	0.0091						2.63333	0.002784						2.63333	0.004266
2.65	0.008579						2.65	0.003289						2.65	0.002681
2.66667	0.009062						2.66667	0.003795						2.66667	0.001766
2.68333	0.007745						2.68333	0.003798						2.68333	0.000475
2.7	0.00592						2.7	0.00273						2.7	-0.000926
2.71667	0.003549						2.71667	0.001665						2.71667	-0.001034
2.73333	0.002392						2.73333	5.6e-05						2.73333	-0.000262
2.75	0.004124						2.75	-0.000674						2.75	0.001807
2.76667	0.003428						2.76667	0.000187						2.76667	0.002746
2.78333	0.001811						2.78333	0.000881						2.78333	0.003727
2.8	-6.3e-05						2.8	0.001353						2.8	0.004369
2.81667	-0.001896						2.81667	0.001621						2.81667	0.003245
2.83333	-0.002724						2.83333	0.00168						2.83333	0.000947
2.85	-0.002087						2.85	0.000944						2.85	-0.000973
2.86667	-0.001868						2.86667	0.003432						2.86667	-0.003396
2.88333	-0.001692						2.88333	0.003826						2.88333	-0.007661
2.9	-0.001436						2.9	0.003759						2.9	-0.012493
2.91667	-0.002606						2.91667	0.004244						2.91667	-0.015162
2.93333	-0.003733						2.93333	0.003892						2.93333	-0.016868
2.95	-0.003395						2.95	0.002494						2.95	-0.01916
2.96667	-0.001633						2.96667	0.00256						2.96667	-0.020657
2.98333	-0.001421						2.98333	0.002585						2.98333	-0.022656
3	-0.001087						3	0.002702						3	-0.025401
3.01667	-0.001215						3.01667	0.002663						3.01667	-0.031387
3.03333	-0.000966						3.03333	0.005219						3.03333	-0.037456
3.05	-0.003271						3.05	0.007608						3.05	-0.041055
3.06667	-0.001431						3.06667	0.007903						3.06667	-0.041555
3.08333	0.001079						3.08333	0.007655						3.08333	-0.038162
3.1	0.002162						3.1	0.009054						3.1	-0.038138
3.11667	0.001402						3.11667	0.010592						3.11667	-0.015436
3.13333	0.001103						3.13333	0.011376						3.13333	0.011998
3.15	0.002143						3.15	0.011658						3.15	0.032816
3.16667	0.003435						3.16667	0.012275						3.16667	0.03425
3.18333	0.003847						3.18333	0.011678						3.18333	0.026263
3.2	0.002917						3.2	0.010471						3.2	0.020593
3.21667	0.003243						3.21667	0.009361						3.21667	0.015084
3.23333	0.003736						3.23333	0.008796						3.23333	0.012883
3.25	0.002764						3.25	0.008523						3.25	0.012858
3.26667	0.001038						3.26667	0.008586						3.26667	0.011703
3.28333	0.003666						3.28333	0.00869						3.28333	0.011344
3.3	0.007465						3.3	0.008893						3.3	0.010557
3.31667	0.009211						3.31667	0.008858						3.31667	0.008513
3.33333	0.007944						3.33333	0.008655						3.33333	0.005924
3.35	0.005294						3.35	0.009165						3.35	0.004927
3.36667	0.00344						3.36667	0.007832						3.36667	0.004473
3.38333	0.003512						3.38333	0.005788						3.38333	0.004899
3.4	0.002242						3.4	0.003372						3.4	0.006498
3.41667	0.000134						3.41667	0.000676						3.41667	0.008557
3.43333	0.000412						3.43333	-0.004323						3.43333	0.007518
3.45	0.007139						3.45	-0.007186						3.45	0.008489
3.46667	0.010934						3.46667	-0.00871						3.46667	0.008831
3.48333	-0.006121						3.48333	-0.009103						3.48333	0.007834
3.5	-0.00484						3.5	-0.017372						3.5	0.001522
3.51667	-0.008124						3.51667	-0.025756						3.51667	-0.01647
3.53333	-0.088613						3.53333	-0.07605						3.53333	-0.059542
3.55	-0.326022						3.55	-0.326222						3.55	-0.370317
3.56667	-0.594121						3.56667	-0.651547						3.56667	-0.793508
3.58333	-0.854349						3.58333	-1.05131						3.58333	-1.28649
3.6	-1.03909						3.6	-1.35019						3.6	-1.67179
3.61667	-1.09212						3.61667	-1.46677						3.61667	-1.80023
3.63333	-1.13426						3.63333	-1.44418						3.63333	-1.74972
3.65	-1.15635						3.65	-1.34827						3.65	-1.57671
3.66667	-1.16529						3.66667	-1.22277						3.66667	-1.36823
3.68333	-1.14584						3.68333	-1.11364						3.68333	-1.19673
3.7	-1.07323						3.7	-1.01265						3.7	-1.04482
3.71667	-1.01255						3.71667	-0.927022						3.71667	-0.913249
3.73333	-0.970249						3.73333	-0.856803						3.73333	-0.804752
3.75	-0.899856						3.75	-0.773646						3.75	-0.721627
3.76667	-0.835742						3.76667	-0.692289						3.76667	-0.661614
3.78333	-0.757436						3.78333	-0.627513						3.78333	-0.592557
3.8	-0.698435						3.8	-0.60112						3.8	-0.543594
3.81667	-0.62897						3.81667	-0.568444						3.81667	-0.496306
3.83333	-0.558625						3.83333	-0.526222						3.83333	-0.46388
3.85	-0.505362						3.85	-0.498026						3.85	-0.442131
3.86667	-0.44653						3.86667	-0.453418						3.86667	-0.411841
3.88333	-0.40901						3.88333	-0.406759						3.88333	-0.393023
3.9	-0.369318						3.9	-0.378144						3.9	-0.3598
3.91667	-0.325943						3.91667	-0.342915						3.91667	-0.316236
3.93333	-0.289184						3.93333	-0.302745						3.93333	-0.29281
3.95	-0.264734						3.95	-0.275973						3.95	-0.266285
3.96667	-0.235302						3.96667	-0.255105						3.96667	-0.240808
3.98333	-0.208047						3.98333	-0.234487						3.98333	-0.229607
4	-0.181594						4	-0.212665						4	-0.218111
4.01667	-0.165861						4.01667	-0.191516						4.01667	-0.205988
4.03333	-0.158585						4.03333	-0.171832						4.03333	-0.178331
4.05	-0.144737						4.05	-0.154786						4.05	-0.142342
4.06667	-0.128669						4.06667	-0.141005						4.06667	-0.128627
4.08333	-0.11482						4.08333	-0.127267						4.08333	-0.118889
4.1	-0.098174						4.1	-0.116352						4.1	-0.104754
4.11667	-0.088982						4.11667	-0.106699						4.11667	-0.092628
4.13333	-0.080712						4.13333	-0.093152						4.13333	-0.083726
4.15	-0.069762						4.15	-0.08241						4.15	-0.075243
4.16667	-0.058351						4.16667	-0.075521						4.16667	-0.06722
4.18333	-0.052216						4.18333	-0.069845						4.18333	-0.062086
4.2	-0.047219						4.2	-0.063988						4.2	-0.059421
4.21667	-0.041555						4.21667	-0.057679						4.21667	-0.054327
4.23333	-0.035515						4.23333	-0.051872						4.23333	-0.048145
4.25	-0.027464						4.25	-0.046149						4.25	-0.040497
4.26667	-0.018702						4.26667	-0.041306						4.26667	-0.034901
4.28333	-0.015886						4.28333	-0.036588						4.28333	-0.030226
4.3	-0.013245						4.3	-0.033664						4.3	-0.026429
4.31667	-0.0091						4.31667	-0.031046						4.31667	-0.021961
4.33333	-0.006588						4.33333	-0.029098						4.33333	-0.017955
4.35	-0.004704						4.35	-0.026522						4.35	-0.014911
4.36667	-0.002486						4.36667	-0.023234						4.36667	-0.011364
4.38333	-0.000643						4.38333	-0.021119						4.38333	-0.008656
4.4	0.001482						4.4	-0.020639						4.4	-0.006909
4.41667	0.002474						4.41667	-0.019882						4.41667	-0.00491
4.43333	0.003047						4.43333	-0.01925						4.43333	-0.003456
4.45	0.003913						4.45	-0.018409						4.45	-0.002505
4.46667	0.004905						4.46667	-0.016857						4.46667	0.000164
4.48333	0.005353						4.48333	-0.016309						4.48333	0.002078
4.5	0.005706						4.5	-0.01573						4.5	0.003031
4.51667	0.006768						4.51667	-0.013957						4.51667	0.002979
4.53333	0.009211						4.53333	-0.013022						4.53333	0.002424
4.55	0.013538						4.55	-0.012714						4.55	0.001744
4.56667	0.016358						4.56667	-0.012616						4.56667	0.001399
4.58333	0.016331						4.58333	-0.013774						4.58333	0.00143
4.6	0.016922						4.6	-0.013527						4.6	0.00096
4.61667	0.017298						4.61667	-0.013429						4.61667	0.000448
4.63333	0.017382						4.63333	-0.012745						4.63333	0.000564
4.65	0.017508						4.65	-0.011266						4.65	-0.00091
4.66667	0.01868						4.66667	-0.010791						4.66667	-0.001171
4.68333	0.021359						4.68333	-0.011572						4.68333	-0.002604
4.7	0.023023						4.7	-0.012252						4.7	-0.004455
4.71667	0.023384						4.71667	-0.010237						4.71667	-0.005762
4.73333	0.022781						4.73333	-0.007509						4.73333	-0.006817
4.75	0.021132						4.75	-0.004698						4.75	-0.006323
4.76667	0.019735						4.76667	-0.00352						4.76667	-0.006206
4.78333	0.018295						4.78333	-0.003472						4.78333	-0.007387
4.8	0.019565						4.8	-0.0037						4.8	-0.006848
4.81667	0.020788						4.81667	-0.003368						4.81667	-0.004926
4.83333	0.023853						4.83333	-0.002786						4.83333	-0.003046
4.85	0.024909						4.85	-0.000947						4.85	-0.001292
4.86667	0.022406						4.86667	-0.000615						4.86667	0.000128
4.88333	0.018353						4.88333	-0.000618						4.88333	0.00071
4.9	0.016633						4.9	-0.000351						4.9	0.000465
4.91667	0.017168						4.91667	-0.000278						4.91667	1.5e-05
4.93333	0.018205						4.93333	8.9e-05						4.93333	6.7e-05
4.95	0.015851						4.95	-0.000131						4.95	-0.000634
4.96667	0.015591						4.96667	-0.00144						4.96667	-0.000456
4.98333	0.017005						4.98333	-0.002539						4.98333	-0.000194
5	0.019244						5	-0.002444						5	-4e-05
5.01667	0.023988						5.01667	-0.00338						5.01667	0.001001
5.03333	0.026556						5.03333	-0.004316						5.03333	0.001582
5.05	0.030924						5.05	-0.004498						5.05	0.002037
5.06667	0.031314						5.06667	-0.004388						5.06667	0.002031
5.08333	0.025926						5.08333	-0.004151						5.08333	0.001356
5.1	0.022326						5.1	-0.003261						5.1	0.001459
5.11667	0.01763						5.11667	-0.002313						5.11667	0.001448
5.13333	0.016116						5.13333	-0.002244						5.13333	0.001479
5.15	0.012257						5.15	-0.002636						5.15	0.001887
5.16667	0.013172						5.16667	-0.002065						5.16667	0.002504
5.18333	0.013458						5.18333	-0.00095						5.18333	0.00199
5.2	0.014568						5.2	0.000155						5.2	0.001926
5.21667	0.015671						5.21667	0.001067						5.21667	0.001877
5.23333	0.015057						5.23333	-7.2e-05						5.23333	0.001995
5.25	0.011345						5.25	-0.004183						5.25	0.002866
5.26667	0.0078						5.26667	-0.008169						5.26667	0.003361
5.28333	0.004213						5.28333	-0.009894						5.28333	0.004986
5.3	0.000947						5.3	-0.009992						5.3	0.005683
5.31667	-0.003667						5.31667	-0.008981						5.31667	0.005559
5.33333	-0.007527						5.33333	-0.008681						5.33333	0.005267
5.35	-0.007493						5.35	-0.010182						5.35	0.00552
5.36667	-0.005952						5.36667	-0.009255						5.36667	0.005564
5.38333	-0.005667						5.38333	-0.006946						5.38333	0.006444
5.4	-0.00343						5.4	-0.005345						5.4	0.007485
5.41667	-0.000823						5.41667	-0.006777						5.41667	0.006911
5.43333	0.000485						5.43333	-0.009758						5.43333	0.005247
5.45	-0.0021						5.45	-0.008887						5.45	0.004924
5.46667	-0.00389						5.46667	-0.008016						5.46667	0.005479
5.48333	-0.006642						5.48333	-0.007731						5.48333	0.005575
5.5	-0.008029						5.5	-0.005755						5.5	0.00323
5.51667	-0.004316						5.51667	-0.003038						5.51667	0.003077
5.53333	-0.006046						5.53333	0.000307						5.53333	0.004012
5.55	-0.006814						5.55	0.003276						5.55	0.004948
5.56667	-0.006743						5.56667	0.005532						5.56667	0.005256
5.58333	-0.007385						5.58333	0.00938						5.58333	0.004098
5.6	-0.0062						5.6	0.01129						5.6	0.003088
5.61667	-0.003181						5.61667	0.01286						5.61667	0.002884
5.63333	-0.006484						5.63333	0.013425						5.63333	0.00335
5.65	-0.005056						5.65	0.013906						5.65	0.004862
5.66667	-0.001326						5.66667	0.01422						5.66667	0.004951
5.68333	0.001191						5.68333	0.014325						5.68333	0.004329
5.7	0.001515						5.7	0.014428						5.7	0.00313
5.71667	-0.00089						5.71667	0.013695						5.71667	0.002229
5.73333	-0.003798						5.73333	0.01204						5.73333	0.0007
5.75	-0.004528						5.75	0.011347						5.75	-0.000368
5.76667	-0.002077						5.76667	0.011074						5.76667	-0.000264
5.78333	-0.001091						5.78333	0.010215						5.78333	0.000678
5.8	-0.000789						5.8	0.009275						5.8	0.000694
5.81667	-0.002546						5.81667	0.007417						5.81667	-0.000799
5.83333	-0.002335						5.83333	0.004512						5.83333	-0.003087
5.85	-0.001413						5.85	0.001523						5.85	-0.00525
5.86667	0.00064						5.86667	-0.001089						5.86667	-0.006994
5.88333	0.003656						5.88333	-0.003366						5.88333	-0.009408
5.9	0.010133						5.9	-0.005345						5.9	-0.011922
5.91667	0.009947						5.91667	-0.00548						5.91667	-0.015575
5.93333	0.005783						5.93333	-0.007875						5.93333	-0.0168
5.95	0.00187						5.95	-0.011862						5.95	-0.016727
5.96667	0.005033						5.96667	-0.015806						5.96667	-0.017534
5.98333	0.011043						5.98333	-0.023351						5.98333	-0.021481
6	0.021102						6	-0.033151						6	-0.019336
6.01667	0.021106						6.01667	-0.029089						6.01667	-0.007199
6.03333	-0.018498						6.03333	-0.066644						6.03333	-0.037222
6.05	-0.222182						6.05	-0.290134						6.05	-0.297184
6.06667	-0.483728						6.06667	-0.596231						6.06667	-0.690664
6.08333	-0.753271						6.08333	-0.942143						6.08333	-1.13799
6.1	-0.960567						6.1	-1.24396						6.1	-1.52102
6.11667	-1.02874						6.11667	-1.33195						6.11667	-1.67769
6.13333	-1.05271						6.13333	-1.32407						6.13333	-1.65969
6.15	-1.10108						6.15	-1.2378						6.15	-1.50574
6.16667	-1.09259						6.16667	-1.13722						6.16667	-1.32496
6.18333	-1.03906						6.18333	-1.01705						6.18333	-1.15565
6.2	-0.984365						6.2	-0.931863						6.2	-0.988996
6.21667	-0.943618						6.21667	-0.855422						6.21667	-0.858454
6.23333	-0.89119						6.23333	-0.775924						6.23333	-0.753283
6.25	-0.845						6.25	-0.704424						6.25	-0.662808
6.26667	-0.778379						6.26667	-0.644437						6.26667	-0.597496
6.28333	-0.71427						6.28333	-0.589139						6.28333	-0.553159
6.3	-0.648078						6.3	-0.529599						6.3	-0.514504
6.31667	-0.575361						6.31667	-0.496093						6.31667	-0.492655
6.33333	-0.528811						6.33333	-0.442156						6.33333	-0.471434
6.35	-0.494027						6.35	-0.382901						6.35	-0.463695
6.36667	-0.414778						6.36667	-0.364802						6.36667	-0.454197
6.38333	-0.364628						6.38333	-0.344317						6.38333	-0.435656
6.4	-0.329351						6.4	-0.319211						6.4	-0.387838
6.41667	-0.294624						6.41667	-0.297445						6.41667	-0.316217
6.43333	-0.276645						6.43333	-0.276474						6.43333	-0.264106
6.45	-0.253515						6.45	-0.254833						6.45	-0.221122
6.46667	-0.234196						6.46667	-0.221636						6.46667	-0.193044
6.48333	-0.212239						6.48333	-0.183373						6.48333	-0.169864
6.5	-0.195106						6.5	-0.163389						6.5	-0.151531
6.51667	-0.179068						6.51667	-0.146952						6.51667	-0.137951
6.53333	-0.166045						6.53333	-0.136251						6.53333	-0.12592
6.55	-0.152309						6.55	-0.125508						6.55	-0.116694
6.56667	-0.137904						6.56667	-0.11217						6.56667	-0.105878
6.58333	-0.124043						6.58333	-0.099543						6.58333	-0.093051
6.6	-0.110986						6.6	-0.087231						6.6	-0.080929
6.61667	-0.098982						6.61667	-0.07612						6.61667	-0.070631
6.63333	-0.088108						6.63333	-0.064213						6.63333	-0.060668
6.65	-0.074722						6.65	-0.05306						6.65	-0.049365
6.66667	-0.064309						6.66667	-0.043623						6.66667	-0.039485
6.68333	-0.056617						6.68333	-0.032302						6.68333	-0.036346
6.7	-0.051822						6.7	-0.019913						6.7	-0.036091
6.71667	-0.045735						6.71667	-0.009602						6.71667	-0.040843
6.73333	-0.038685						6.73333	-0.000463						6.73333	-0.039985
6.75	-0.03084						6.75	0.008216						6.75	-0.035945
6.76667	-0.025423						6.76667	0.014173						6.76667	-0.037808
6.78333	-0.020885						6.78333	0.001959						6.78333	-0.04591
6.8	-0.015726						6.8	-0.038993						6.8	-0.054176
6.81667	-0.01049						6.81667	-0.081688						6.81667	-0.068916
6.83333	-0.00563						6.83333	-0.119106						6.83333	-0.078172
6.85	-0.002487						6.85	-0.122486						6.85	-0.045225
6.86667	-0.000516						6.86667	-0.113348						6.86667	0.004219
6.88333	0.001413						6.88333	-0.101571						6.88333	0.028122
6.9	0.004215						6.9	-0.071724						6.9	0.035908
6.91667	0.00521						6.91667	-0.048849						6.91667	0.028007
6.93333	0.003233						6.93333	-0.03506						6.93333	0.016923
6.95	0.00088						6.95	-0.031905						6.95	0.004039
6.96667	0.000871						6.96667	-0.039929						6.96667	-0.005872
6.98333	0.002871						6.98333	-0.041756						6.98333	-0.006614
7	0.004907						7	-0.043472						7	-0.002793
7.01667	0.006896						7.01667	-0.051195						7.01667	-0.002854
7.03333	0.00922						7.03333	-0.053852						7.03333	-0.006559
7.05	0.010832						7.05	-0.05316						7.05	-0.009677
7.06667	0.011188						7.06667	-0.06126						7.06667	-0.009738
7.08333	0.010875						7.08333	-0.064546						7.08333	-0.010973
7.1	0.011016						7.1	-0.061186						7.1	-0.013674
7.11667	0.008765						7.11667	-0.049554						7.11667	-0.016827
7.13333	0.005678						7.13333	-0.02955						7.13333	-0.018473
7.15	0.00079						7.15	-0.017081						7.15	-0.019407
7.16667	0.001177						7.16667	-0.006413						7.16667	-0.019671
7.18333	0.00282						7.18333	-0.015632						7.18333	-0.019684
7.2	0.001234						7.2	-0.065599						7.2	-0.020915
7.21667	0.00157						7.21667	-0.082464						7.21667	-0.022515
7.23333	0.006176						7.23333	-0.079275						7.23333	-0.024451
7.25	0.007977						7.25	-0.069052						7.25	-0.025968
7.26667	0.008187						7.26667	-0.055898						7.26667	-0.02694
7.28333	0.006555						7.28333	-0.045173						7.28333	-0.027285
7.3	0.003075						7.3	-0.037554						7.3	-0.027753
7.31667	-7.3e-05						7.31667	-0.03108						7.31667	-0.027164
7.33333	0.000253						7.33333	-0.027369						7.33333	-0.027287
7.35	0.000412						7.35	-0.027091						7.35	-0.026908
7.36667	-0.000852						7.36667	-0.025306						7.36667	-0.024477
7.38333	-0.00128						7.38333	-0.020548						7.38333	-0.02305
7.4	0.001177						7.4	-0.013996						7.4	-0.022689
7.41667	0.003673						7.41667	-0.006913						7.41667	-0.021421
7.43333	0.006						7.43333	-0.00209						7.43333	-0.0194
7.45	0.007323						7.45	0.002105						7.45	-0.016248
7.46667	0.00626						7.46667	0.004374						7.46667	-0.013054
7.48333	0.002768						7.48333	0.004507						7.48333	-0.01187
7.5	0.000863						7.5	0.00539						7.5	-0.010417
7.51667	-0.000795						7.51667	0.006262						7.51667	0.009976
7.53333	-0.000526						7.53333	0.006967						7.53333	0.0266
7.55	-0.000676						7.55	0.006123						7.55	0.051221
7.56667	0.001435						7.56667	0.004944						7.56667	0.065083
7.58333	0.004718						7.58333	0.004309						7.58333	0.063327
7.6	0.006239						7.6	0.004883						7.6	0.05936
7.61667	0.004281						7.61667	0.006035						7.61667	0.052923
7.63333	0.003496						7.63333	0.00727						7.63333	0.044854
7.65	0.001455						7.65	0.007458						7.65	0.042939
7.66667	0.000419						7.66667	0.007144						7.66667	0.041317
7.68333	-0.000617						7.68333	0.007207						7.68333	0.035048
7.7	-0.002494						7.7	0.006886						7.7	0.032557
7.71667	-0.003579						7.71667	0.006471						7.71667	0.028981
7.73333	-0.003784						7.73333	0.005051						7.73333	0.026996
7.75	-0.00445						7.75	0.003129						7.75	0.023462
7.76667	-0.005786						7.76667	0.001499						7.76667	0.020849
7.78333	-0.005866						7.78333	-4e-06						7.78333	0.015096
7.8	-0.003772						7.8	-0.001728						7.8	0.008327
7.81667	-0.001597						7.81667	-0.002126						7.81667	0.002842
7.83333	-0.000301						7.83333	-0.001769						7.83333	-0.000926
7.85	-0.000261						7.85	-0.002544						7.85	-0.00193
7.86667	-0.002021						7.86667	-0.002899						7.86667	-0.005028
7.88333	-0.003614						7.88333	-0.003506						7.88333	-0.011308
7.9	-0.004959						7.9	-0.004128						7.9	-0.01679
7.91667	-0.004087						7.91667	-0.002924						7.91667	-0.020635
7.93333	-0.003842						7.93333	-0.001135						7.93333	-0.022471
7.95	-0.003263						7.95	0.000823						7.95	-0.028493
7.96667	-0.003103						7.96667	0.003827						7.96667	-0.034976
7.98333	-0.002105						7.98333	0.00704						7.98333	-0.039198
8	-0.000188						8	0.009607						8	-0.039165
8.01667	0.001477						8.01667	0.01094						8.01667	-0.03609
8.03333	0.00109						8.03333	0.010681						8.03333	-0.032554
8.05	0.000242						8.05	0.008749						8.05	-0.016291
8.06667	0.001446						8.06667	0.007067						8.06667	0.0073
8.08333	0.003529						8.08333	0.006055						8.08333	0.018665
8.1	0.003685						8.1	0.006024						8.1	0.021094
8.11667	0.003171						8.11667	0.007099						8.11667	0.019947
8.13333	0.002028						8.13333	0.008258						8.13333	0.016915
8.15	0.000802						8.15	0.008747						8.15	0.016103
8.16667	0.001418						8.16667	0.008524						8.16667	0.011648
8.18333	0.001825						8.18333	0.007254						8.18333	0.00577
8.2	0.002232						8.2	0.003441						8.2	0.00481
8.21667	0.003518						8.21667	-0.000112						8.21667	0.000604
8.23333	0.004594						8.23333	-0.001446						8.23333	-0.00469
8.25	0.003368						8.25	-0.002486						8.25	-0.010613
8.26667	0.002142						8.26667	-0.004616						8.26667	-0.015154
8.28333	0.004265						8.28333	-0.008001						8.28333	-0.021788
8.3	0.005175						8.3	-0.011385						8.3	-0.035651
8.31667	0.005666						8.31667	-0.013428						8.31667	-0.040835
8.33333	0.005361						8.33333	-0.01476						8.33333	-0.023242
8.35	0.003717						8.35	-0.016427						8.35	0.011182
8.36667	0.003036						8.36667	-0.017507						8.36667	0.024085
8.38333	0.00156						8.38333	-0.017164						8.38333	0.018692
8.4	0.003935						8.4	-0.017202						8.4	0.005904
8.41667	0.005516						8.41667	-0.015864						8.41667	-0.005027
8.43333	0.004292						8.43333	-0.016451						8.43333	-0.010265
8.45	0.004491						8.45	-0.018002						8.45	-0.019857
8.46667	0.012017						8.46667	-0.018924						8.46667	-0.031667
8.48333	0.00983						8.48333	-0.012436						8.48333	-0.036654
8.5	0.0022						8.5	-0.007795						8.5	-0.028223
8.51667	-0.02854						8.51667	-0.016224						8.51667	0.001995
8.53333	-0.050111						8.53333	-0.013599						8.53333	-0.007729
8.55	-0.24711						8.55	-0.172585						8.55	-0.227463
8.56667	-0.488823						8.56667	-0.452569						8.56667	-0.583435
8.58333	-0.702945						8.58333	-0.759516						8.58333	-1.00413
8.6	-0.8788						8.6	-1.0653						8.6	-1.37164
8.61667	-0.926748						8.61667	-1.22848						8.61667	-1.52966
8.63333	-0.970969						8.63333	-1.25178						8.63333	-1.5246
8.65	-1.00079						8.65	-1.21789						8.65	-1.39704
8.66667	-0.980492						8.66667	-1.10734						8.66667	-1.21957
8.68333	-0.947132						8.68333	-0.991262						8.68333	-1.01564
8.7	-0.898114						8.7	-0.882348						8.7	-0.787483
8.71667	-0.880078						8.71667	-0.810283						8.71667	-0.607073
8.73333	-0.864596						8.73333	-0.728672						8.73333	-0.498467
8.75	-0.804064						8.75	-0.665231						8.75	-0.426872
8.76667	-0.705935						8.76667	-0.597269						8.76667	-0.408491
8.78333	-0.65587						8.78333	-0.549027						8.78333	-0.39907
8.8	-0.597599						8.8	-0.492288						8.8	-0.406784
8.81667	-0.531584						8.81667	-0.474491						8.81667	-0.399774
8.83333	-0.492531						8.83333	-0.46289						8.83333	-0.383553
8.85	-0.439411						8.85	-0.422778						8.85	-0.375454
8.86667	-0.377833						8.86667	-0.378101						8.86667	-0.333233
8.88333	-0.317762						8.88333	-0.322497						8.88333	-0.295575
8.9	-0.275528						8.9	-0.296831						8.9	-0.277352
8.91667	-0.25134						8.91667	-0.282389						8.91667	-0.240045
8.93333	-0.235693						8.93333	-0.261708						8.93333	-0.206465
8.95	-0.214854						8.95	-0.236422						8.95	-0.171503
8.96667	-0.201008						8.96667	-0.210131						8.96667	-0.1437
8.98333	-0.167734						8.98333	-0.192675						8.98333	-0.128458
9	-0.109173						9	-0.172708						9	-0.115313
9.01667	-0.094449						9.01667	-0.151654						9.01667	-0.099409
9.03333	-0.094797						9.03333	-0.132485						9.03333	-0.087273
9.05	-0.094308						9.05	-0.108585						9.05	-0.075389
9.06667	-0.086492						9.06667	-0.094691						9.06667	-0.064844
9.08333	-0.078886						9.08333	-0.08871						9.08333	-0.055262
9.1	-0.073541						9.1	-0.082646						9.1	-0.048066
9.11667	-0.065393						9.11667	-0.076124						9.11667	-0.042587
9.13333	-0.058626						9.13333	-0.069894						9.13333	-0.038239
9.15	-0.052613						9.15	-0.062157						9.15	-0.031378
9.16667	-0.047102						9.16667	-0.054588						9.16667	-0.028788
9.18333	-0.044899						9.18333	-0.047312						9.18333	-0.025152
9.2	-0.043576						9.2	-0.039994						9.2	-0.020255
9.21667	-0.040832						9.21667	-0.032593						9.21667	-0.016904
9.23333	-0.037124						9.23333	-0.027705						9.23333	-0.013175
9.25	-0.032663						9.25	-0.023569						9.25	-0.009321
9.26667	-0.026192						9.26667	-0.020523						9.26667	-0.006471
9.28333	-0.019471						9.28333	-0.016346						9.28333	-0.005003
9.3	-0.015011						9.3	-0.012629						9.3	-0.003947
9.31667	-0.01227						9.31667	-0.007028						9.31667	-0.002128
9.33333	-0.010199						9.33333	-0.002055						9.33333	-0.000603
9.35	-0.008882						9.35	0.000406						9.35	-0.000123
9.36667	-0.006266						9.36667	0.00496						9.36667	-0.000523
9.38333	-0.005409						9.38333	0.008216						9.38333	-0.000128
9.4	-0.00468						9.4	0.009799						9.4	0.000655
9.41667	-0.005669						9.41667	0.010001						9.41667	0.002372
9.43333	-0.004733						9.43333	0.010538						9.43333	0.003964
9.45	-0.004173						9.45	0.011158						9.45	0.004594
9.46667	-0.003823						9.46667	0.011402						9.46667	0.003925
9.48333	-0.004477						9.48333	0.011018						9.48333	0.005433
9.5	-0.003333						9.5	0.010217						9.5	0.007248
9.51667	-0.000182						9.51667	0.009836						9.51667	0.00749
9.53333	0.003346						9.53333	0.009414						9.53333	0.006602
9.55	0.005743						9.55	0.01008						9.55	0.00563
9.56667	0.006633						9.56667	0.010494						9.56667	0.006124
9.58333	0.005932						9.58333	0.010198						9.58333	0.00511
9.6	0.003513						9.6	0.009358						9.6	0.003399
9.61667	0.000587						9.61667	0.008396						9.61667	0.00401
9.63333	0.000384						9.63333	0.00756						9.63333	0.004161
9.65	-0.000783						9.65	0.007393						9.65	0.002763
9.66667	-0.002117						9.66667	0.007687						9.66667	0.002538
9.68333	-0.001902						9.68333	0.007604						9.68333	0.00181
9.7	-0.002987						9.7	0.007104						9.7	0.00235
9.71667	-0.004201						9.71667	0.006061						9.71667	0.00337
9.73333	-0.003196						9.73333	0.005521						9.73333	0.002046
9.75	-0.000601						9.75	0.004897						9.75	0.001265
9.76667	0.001325						9.76667	0.00352						9.76667	0.001699
9.78333	0.003461						9.78333	0.002477						9.78333	0.00117
9.8	0.00463						9.8	0.001642						9.8	0.001279
9.81667	0.003536						9.81667	0.000388						9.81667	0.001989
9.83333	0.001813						9.83333	-0.001537						9.83333	0.001527
9.85	-0.000999						9.85	-0.003169						9.85	0.001359
9.86667	-0.000879						9.86667	-0.003251						9.86667	0.001064
9.88333	0.001669						9.88333	-0.003626						9.88333	-0.000361
9.9	0.003083						9.9	-0.004131						9.9	-0.000816
9.91667	0.006503						9.91667	-0.004224						9.91667	-0.001386
9.93333	0.009505						9.93333	-0.004316						9.93333	-0.00271
9.95	0.010204						9.95	-0.003822						9.95	-0.004034
9.96667	0.008851						9.96667	-0.004668						9.96667	-0.004605
9.98333	0.009508						9.98333	-0.004676						9.98333	-0.00438
10	0.009576						10	-0.005318						10	-0.006956
10.0167	0.007546						10.0167	-0.005509						10.0167	-0.008018
10.0333	0.008028						10.0333	-0.005657						10.0333	-0.008829
10.05	0.008049						10.05	-0.006727						10.05	-0.010268
10.0667	0.007778						10.0667	-0.00788						10.0667	-0.009739
10.0833	0.003905						10.0833	-0.007987						10.0833	-0.008708
10.1	3e-05						10.1	-0.007095						10.1	-0.007714
10.1167	-0.00117						10.1167	-0.004454						10.1167	-0.008054
10.1333	-0.00057						10.1333	-0.001729						10.1333	-0.007472
10.15	0.001411						10.15	0.001121						10.15	-0.00735
10.1667	0.002346						10.1667	0.003594						10.1667	-0.006057
10.1833	0.003113						10.1833	0.003932						10.1833	-0.004889
10.2	0.001826						10.2	0.005019						10.2	-0.004424
10.2167	0.000742						10.2167	0.005175						10.2167	-0.003695
10.2333	0.001041						10.2333	0.004704						10.2333	-0.002464
10.25	0.001674						10.25	0.005279						10.25	-0.001065
10.2667	8.8e-05						10.2667	0.006859						10.2667	0.00025
10.2833	-0.001749						10.2833	0.005969						10.2833	0.001691
10.3	-0.00451						10.3	0.005115						10.3	0.002978
10.3167	-0.003802						10.3167	0.006052						10.3167	0.003536
10.3333	-0.00188						10.3333	0.006906						10.3333	0.004344
10.35	-0.001968						10.35	0.007216						10.35	0.004775
10.3667	-0.003018						10.3667	0.0092						10.3667	0.004747
10.3833	-0.002729						10.3833	0.011645						10.3833	0.004885
10.4	-0.001857						10.4	0.012157						10.4	0.004414
10.4167	-7e-05						10.4167	0.011777						10.4167	0.004185
10.4333	0.000293						10.4333	0.01056						10.4333	0.003412
10.45	-0.00219						10.45	0.008673						10.45	0.002639
10.4667	-0.003334						10.4667	0.006325						10.4667	0.002452
10.4833	-0.001589						10.4833	0.004187						10.4833	0.002935
10.5	-0.001397						10.5	0.002834						10.5	0.003481
10.5167	-0.001755						10.5167	0.001293						10.5167	0.003983
10.5333	-0.002406						10.5333	-0.000456						10.5333	0.004233
10.55	-0.001843						10.55	-0.00162						10.55	0.004358
10.5667	-0.000442						10.5667	-0.001821						10.5667	0.004608
10.5833	-0.000382						10.5833	-0.002356						10.5833	0.004817
10.6	1e-05						10.6	-0.003535						10.6	0.005257
10.6167	0.000187						10.6167	-0.004617						10.6167	0.005112
10.6333	0.000657						10.6333	-0.006118						10.6333	0.00505
10.65	0.001085						10.65	-0.008204						10.65	0.005156
10.6667	0.000634						10.6667	-0.009621						10.6667	0.005221
10.6833	-0.001325						10.6833	-0.010326						10.6833	0.005703
10.7	-0.002993						10.7	-0.010715						10.7	0.005999
10.7167	-0.003245						10.7167	-0.010889						10.7167	0.00621
10.7333	-0.0027						10.7333	-0.010896						10.7333	0.005919
10.75	-0.000984						10.75	-0.010316						10.75	0.005838
10.7667	-0.001151						10.7667	-0.009737						10.7667	0.005421
10.7833	-0.002491						10.7833	-0.009408						10.7833	0.005298
10.8	-0.001824						10.8	-0.008891						10.8	0.004523
10.8167	-0.00154						10.8167	-0.009124						10.8167	0.003157
10.8333	-0.002637						10.8333	-0.009191						10.8333	0.001707
10.85	-0.002269						10.85	-0.00888						10.85	9e-05
10.8667	-0.001901						10.8667	-0.008151						10.8667	-0.001779
10.8833	0.000393						10.8833	-0.007254						10.8833	-0.003605
10.9	0.003354						10.9	-0.005875						10.9	-0.004538
10.9167	0.003924						10.9167	-0.004115						10.9167	-0.006071
10.9333	0.00307						10.9333	-0.002063						10.9333	-0.009403
10.95	0.007323						10.95	-0.003066						10.95	-0.012484
10.9667	0.002408						10.9667	-0.00788						10.9667	-0.012091
10.9833	-0.001461						10.9833	-0.011312						10.9833	-0.014544
11	0.004968						11	-0.012584						11	-0.011041
11.0167	0.005572						11.0167	0.002353						11.0167	-0.008812
11.0333	-0.013209						11.0333	-0.03919						11.0333	-0.025885
11.05	-0.199965						11.05	-0.217851						11.05	-0.248404
11.0667	-0.397313						11.0667	-0.473172						11.0667	-0.561316
11.0833	-0.600983						11.0833	-0.78179						11.0833	-0.938369
11.1	-0.807084						11.1	-1.05044						11.1	-1.28795
11.1167	-0.856352						11.1167	-1.14302						11.1167	-1.43528
11.1333	-0.879034						11.1333	-1.13626						11.1333	-1.42059
11.15	-0.931609						11.15	-1.05848						11.15	-1.3078
11.1667	-0.933901						11.1667	-0.9452						11.1667	-1.14804
11.1833	-0.914924						11.1833	-0.853021						11.1833	-0.994765
11.2	-0.872336						11.2	-0.770526						11.2	-0.909727
11.2167	-0.806264						11.2167	-0.724861						11.2167	-0.809224
11.2333	-0.763848						11.2333	-0.66316						11.2333	-0.710564
11.25	-0.715026						11.25	-0.610922						11.25	-0.647282
11.2667	-0.662477						11.2667	-0.571034						11.2667	-0.580483
11.2833	-0.579952						11.2833	-0.534915						11.2833	-0.514187
11.3	-0.524725						11.3	-0.495917						11.3	-0.463041
11.3167	-0.467285						11.3167	-0.455896						11.3167	-0.413474
11.3333	-0.402475						11.3333	-0.41755						11.3333	-0.379943
11.35	-0.367685						11.35	-0.371919						11.35	-0.357675
11.3667	-0.332434						11.3667	-0.335415						11.3667	-0.331931
11.3833	-0.308404						11.3833	-0.312895						11.3833	-0.312216
11.4	-0.279436						11.4	-0.287201						11.4	-0.292372
11.4167	-0.251267						11.4167	-0.266007						11.4167	-0.261048
11.4333	-0.224521						11.4333	-0.245566						11.4333	-0.238936
11.45	-0.203092						11.45	-0.220101						11.45	-0.217032
11.4667	-0.177603						11.4667	-0.185885						11.4667	-0.194124
11.4833	-0.161827						11.4833	-0.164147						11.4833	-0.169876
11.5	-0.14174						11.5	-0.145554						11.5	-0.146296
11.5167	-0.126848						11.5167	-0.134723						11.5167	-0.129327
11.5333	-0.115306						11.5333	-0.126152						11.5333	-0.114284
11.55	-0.106485						11.55	-0.118879						11.55	-0.097189
11.5667	-0.100009						11.5667	-0.120106						11.5667	-0.07976
11.5833	-0.088634						11.5833	-0.118359						11.5833	-0.064131
11.6	-0.07768						11.6	-0.111091						11.6	-0.049883
11.6167	-0.070162						11.6167	-0.107518						11.6167	-0.042251
11.6333	-0.060634						11.6333	-0.106582						11.6333	-0.041526
11.65	-0.054582						11.65	-0.107656						11.65	-0.040132
11.6667	-0.048488						11.6667	-0.117607						11.6667	-0.037273
11.6833	-0.044947						11.6833	-0.113656						11.6833	-0.033492
11.7	-0.036761						11.7	-0.082537						11.7	-0.03122
11.7167	-0.028745						11.7167	-0.064193						11.7167	-0.03025
11.7333	-0.026382						11.7333	-0.042207						11.7333	-0.028652
11.75	-0.02787						11.75	-0.034665						11.75	-0.025756
11.7667	-0.026847						11.7667	-0.035999						11.7667	-0.022986
11.7833	-0.022223						11.7833	-0.03457						11.7833	-0.021848
11.8	-0.020446						11.8	-0.029667						11.8	-0.019751
11.8167	-0.017501						11.8167	-0.025436						11.8167	-0.019336
11.8333	-0.013593						11.8333	-0.024428						11.8333	-0.019131
11.85	-0.008219						11.85	-0.02116						11.85	-0.016372
11.8667	-0.003683						11.8667	-0.020571						11.8667	-0.014241
11.8833	-0.004171						11.8833	-0.019521						11.8833	-0.013743
11.9	-0.003278						11.9	-0.017717						11.9	-0.01237
11.9167	-0.003016						11.9167	-0.017544						11.9167	-0.008749
11.9333	-0.003466						11.9333	-0.017956						11.9333	-0.00228
11.95	-0.003204						11.95	-0.016442						11.95	0.006742
11.9667	-0.003612						11.9667	-0.012752						11.9667	0.010615
11.9833	-0.004438						11.9833	-0.009103						11.9833	-0.037722
12	-0.002628						12	-0.006163						12	-0.099505
12.0167	-0.000485						12.0167	-0.00577						12.0167	-0.127265
12.0333	0.001155						12.0333	-0.00634						12.0333	-0.141335
12.05	0.003716						12.05	-0.004566						12.05	-0.140332
12.0667	0.003347						12.0667	-0.001033						12.0667	-0.113455
12.0833	0.00281						12.0833	0.001747						12.0833	-0.080255
12.1	0.001141						12.1	0.00319						12.1	-0.074822
12.1167	0.001146						12.1167	0.003264						12.1167	-0.071168
12.1333	-0.002116						12.1333	0.002124						12.1333	-0.060312
12.15	-0.002111						12.15	-0.001737						12.15	-0.053351
12.1667	-0.001521						12.1667	-0.00338						12.1667	-0.042705
12.1833	-0.001977						12.1833	-0.002175						12.1833	-0.024313
12.2	-0.001806						12.2	-0.000212						12.2	-0.010494
12.2167	-0.002977						12.2167	0.002313						12.2167	-0.000886
12.2333	-0.003771						12.2333	0.00354						12.2333	0.00445
12.25	-0.003643						12.25	0.004934						12.25	0.006353
12.2667	-0.003851						12.2667	0.00256						12.2667	0.007545
12.2833	-0.006696						12.2833	0.000563						12.2833	0.009742
12.3	-0.008119						12.3	0.001336						12.3	0.013603
12.3167	-0.009878						12.3167	0.001293						12.3167	0.018102
12.3333	-0.008455						12.3333	0.000789						12.3333	0.024485
12.35	-0.010214						12.35	0.001165						12.35	0.029193
12.3667	-0.017122						12.3667	0.001498						12.3667	0.032353
12.3833	-0.020221						12.3833	0.002502						12.3833	0.03434
12.4	-0.020641						12.4	0.003513						12.4	0.03539
12.4167	-0.019764						12.4167	0.00614						12.4167	0.03735
12.4333	-0.01918						12.4333	0.007762						12.4333	0.041698
12.45	-0.024877						12.45	0.007751						12.45	0.048976
12.4667	-0.029694						12.4667	0.007908						12.4667	0.056128
12.4833	-0.029068						12.4833	0.009069						12.4833	0.062359
12.5	-0.02614						12.5	0.009317						12.5	0.064455
12.5167	-0.023716						12.5167	0.008586						12.5167	0.039105
12.5333	-0.020244						12.5333	0.00526						12.5333	0.004334
12.55	-0.016899						12.55	0.002728						12.55	-0.065689
12.5667	-0.010999						12.5667	0.002961						12.5667	-0.133829
12.5833	-0.006146						12.5833	0.002397						12.5833	-0.174419
12.6	-0.003722						12.6	0.003934						12.6	-0.182652
12.6167	-0.002052						12.6167	0.002689						12.6167	-0.19005
12.6333	0.005354						12.6333	0.001193						12.6333	-0.190078
12.65	0.005307						12.65	-0.002647						12.65	-0.130905
12.6667	0.00099						12.6667	-0.012433						12.6667	-0.098067
12.6833	0.002115						12.6833	-0.016148						12.6833	-0.06996
12.7	0.005292						12.7	0.006562						12.7	-0.025644
12.7167	0.008469						12.7167	0.012						12.7167	0.028342
12.7333	0.008421						12.7333	0.011661						12.7333	0.083459
12.75	0.010132						12.75	0.01174						12.75	0.098634
12.7667	0.009038						12.7667	0.010019						12.7667	0.098861
12.7833	0.006981						12.7833	0.005744						12.7833	0.091051
12.8	0.007813						12.8	0.003567						12.8	0.082472
12.8167	0.007263						12.8167	0.002913						12.8167	0.075472
12.8333	0.004075						12.8333	0.00251						12.8333	0.068054
12.85	0.001725						12.85	0.002609						12.85	0.058542
12.8667	0.001175						12.8667	-0.000473						12.8667	0.051165
12.8833	0.000583						12.8833	-0.001881						12.8833	0.044417
12.9	0.000409						12.9	-0.00291						12.9	0.014463
12.9167	0.000277						12.9167	-0.003469						12.9167	-0.023907
12.9333	-0.000525						12.9333	-0.004824						12.9333	-0.051306
12.95	0.000265						12.95	-0.007184						12.95	-0.0723
12.9667	0.002603						12.9667	-0.008706						12.9667	-0.076128
12.9833	0.005108						12.9833	-0.008595						12.9833	-0.0769
13	0.004181						13	-0.007647						13	-0.059678
13.0167	0.003085						13.0167	-0.00703						13.0167	-0.017916
13.0333	0.001612						13.0333	-0.005283						13.0333	0.013043
13.05	-0.000196						13.05	-0.00341						13.05	0.072934
13.0667	-0.000622						13.0667	-0.002124						13.0667	0.08656
13.0833	-0.001635						13.0833	-0.002345						13.0833	0.040482
13.1	-0.002982						13.1	-0.002021						13.1	-0.012549
13.1167	-0.002531						13.1167	-0.001279						13.1167	-0.053366
13.1333	5.5e-05						13.1333	0.000468						13.1333	-0.043147
13.15	0.001888						13.15	0.002382						13.15	-0.029075
13.1667	0.003888						13.1667	-0.001858						13.1667	-0.02388
13.1833	0.004465						13.1833	-0.001492						13.1833	-0.021113
13.2	0.00324						13.2	0.002348						13.2	-0.013947
13.2167	8.8e-05						13.2167	0.005725						13.2167	-0.007603
13.2333	-0.003944						13.2333	0.002739						13.2333	8e-05
13.25	-0.006091						13.25	-0.002173						13.25	0.005753
13.2667	-0.006187						13.2667	0.001121						13.2667	0.009627
13.2833	-0.006828						13.2833	-0.005382						13.2833	0.0135
13.3	-0.006129						13.3	0.002349						13.3	0.016882
13.3167	-0.003256						13.3167	0.000614						13.3167	0.019479
13.3333	-0.003356						13.3333	-0.006186						13.3333	0.021909
13.35	-0.002325						13.35	-0.006288						13.35	0.021283
13.3667	0.000674						13.3667	-0.00279						13.3667	0.023294
13.3833	0.001621						13.3833	0.000541						13.3833	0.028362
13.4	0.002232						13.4	0.003034						13.4	0.031185
13.4167	0.00037						13.4167	0.001209						13.4167	0.032244
13.4333	-0.002789						13.4333	-0.001746						13.4333	0.032088
13.45	0.007448						13.45	0.002374						13.45	0.031933
13.4667	0.017351						13.4667	0.011225						13.4667	0.030396
13.4833	0.017415						13.4833	0.014173						13.4833	0.027058
13.5	0.024931						13.5	0.01063						13.5	0.013982
13.5167	0.021391						13.5167	0.001178						13.5167	0.017355
13.5333	-0.007229						13.5333	-0.036662						13.5333	0.028223
13.55	-0.181759						13.55	-0.189722						13.55	-0.139224
13.5667	-0.389029						13.5667	-0.434138						13.5667	-0.439687
13.5833	-0.587591						13.5833	-0.695385						13.5833	-0.800481
13.6	-0.745416						13.6	-0.917487						13.6	-1.15105
13.6167	-0.786307						13.6167	-0.953493						13.6167	-1.30861
13.6333	-0.771932						13.6333	-0.936871						13.6333	-1.30661
13.65	-0.801268						13.65	-0.874949						13.65	-1.21196
13.6667	-0.813354						13.6667	-0.799084						13.6667	-1.0996
13.6833	-0.807144						13.6833	-0.746079						13.6833	-1.00842
13.7	-0.783894						13.7	-0.680515						13.7	-0.906142
13.7167	-0.766677						13.7167	-0.61898						13.7167	-0.801364
13.7333	-0.761225						13.7333	-0.584115						13.7333	-0.682811
13.75	-0.698749						13.75	-0.559298						13.75	-0.608513
13.7667	-0.624549						13.7667	-0.543692						13.7667	-0.542797
13.7833	-0.563957						13.7833	-0.499909						13.7833	-0.495127
13.8	-0.492982						13.8	-0.426108						13.8	-0.455945
13.8167	-0.426031						13.8167	-0.350894						13.8167	-0.430645
13.8333	-0.367537						13.8333	-0.289707						13.8333	-0.387551
13.85	-0.342035						13.85	-0.269214						13.85	-0.346005
13.8667	-0.321474						13.8667	-0.269907						13.8667	-0.317481
13.8833	-0.295972						13.8833	-0.272275						13.8833	-0.301182
13.9	-0.265279						13.9	-0.273766						13.9	-0.261763
13.9167	-0.23681						13.9167	-0.269448						13.9167	-0.234809
13.9333	-0.214076						13.9333	-0.238042						13.9333	-0.18893
13.95	-0.19867						13.95	-0.202533						13.95	-0.165869
13.9667	-0.187115						13.9667	-0.166648						13.9667	-0.157713
13.9833	-0.167982						13.9833	-0.133609						13.9833	-0.145371
14	-0.147761						14	-0.1133						14	-0.134444
14.0167	-0.131146						14.0167	-0.092795						14.0167	-0.12548
14.0333	-0.117169						14.0333	-0.079366						14.0333	-0.116097
14.05	-0.10541						14.05	-0.070501						14.05	-0.108808
14.0667	-0.093316						14.0667	-0.059416						14.0667	-0.099425
14.0833	-0.080009						14.0833	-0.051513						14.0833	-0.090252
14.1	-0.067916						14.1	-0.043906						14.1	-0.082412
14.1167	-0.059638						14.1167	-0.035099						14.1167	-0.076876
14.1333	-0.057724						14.1333	-0.034833						14.1333	-0.06975
14.15	-0.054094						14.15	-0.032349						14.15	-0.063
14.1667	-0.048621						14.1667	-0.025928						14.1667	-0.057967
14.1833	-0.043567						14.1833	-0.021308						14.1833	-0.053729
14.2	-0.035793						14.2	-0.016649						14.2	-0.050324
14.2167	-0.026516						14.2167	-0.012633						14.2167	-0.047388
14.2333	-0.022306						14.2333	-0.013307						14.2333	-0.042861
14.25	-0.018639						14.25	-0.013562						14.25	-0.038292
14.2667	-0.01535						14.2667	-0.010718						14.2667	-0.035105
14.2833	-0.01608						14.2833	-0.003814						14.2833	-0.032211
14.3	-0.017522						14.3	-0.000387						14.3	-0.028392
14.3167	-0.016291						14.3167	0.001683						14.3167	-0.024673
14.3333	-0.016818						14.3333	0.003627						14.3333	-0.021581
14.35	-0.016675						14.35	0.005362						14.35	-0.019662
14.3667	-0.015234						14.3667	0.01187						14.3667	-0.016822
14.3833	-0.013876						14.3833	0.017875						14.3833	-0.01574
14.4	-0.010217						14.4	0.018268						14.4	-0.014572
14.4167	-0.011798						14.4167	0.019269						14.4167	-0.012003
14.4333	-0.011661						14.4333	0.021443						14.4333	-0.010021
14.45	-0.010562						14.45	0.026046						14.45	-0.009713
14.4667	-0.007704						14.4667	0.034123						14.4667	-0.009028
14.4833	-0.005935						14.4833	0.05878						14.4833	-0.007632
14.5	-0.004794						14.5	0.068404						14.5	-0.005983
14.5167	-0.005502						14.5167	0.060675						14.5167	-0.004154
14.5333	-0.00621						14.5333	0.050851						14.5333	-0.00488
14.55	-0.003443						14.55	0.043122						14.55	-0.005019
14.5667	0.002045						14.5667	0.035643						14.5667	-0.004489
14.5833	0.006152						14.5833	0.02469						14.5833	-0.004419
14.6	0.009128						14.6	0.017041						14.6	-0.004642
14.6167	0.009753						14.6167	0.00598						14.6167	-0.005486
14.6333	0.007028						14.6333	-0.005166						14.6333	-0.006373
14.65	0.005475						14.65	-0.013129						14.65	-0.006129
14.6667	0.005681						14.6667	-0.020548						14.6667	-0.006304
14.6833	0.00618						14.6833	-0.03475						14.6833	-0.005726
14.7	0.007683						14.7	-0.034091						14.7	-0.003011
14.7167	0.007337						14.7167	-3e-06						14.7167	-0.001841
14.7333	0.007578						14.7333	0.022488						14.7333	-0.003016
14.75	0.005725						14.75	0.030408						14.75	-0.003186
14.7667	0.004834						14.7667	0.041846						14.7667	-0.002812
14.7833	0.008508						14.7833	0.050771						14.7833	-0.002982
14.8	0.00925						14.8	0.063169						14.8	-0.002356
14.8167	0.008184						14.8167	0.02237						14.8167	-0.000843
14.8333	0.006658						14.8333	-0.050417						14.8333	0.001047
14.85	0.005342						14.85	-0.049557						14.85	0.001513
14.8667	0.001262						14.8667	-0.026717						14.8667	0.003612
14.8833	-0.002106						14.8833	-0.002203						14.8833	0.007051
14.9	-0.001246						14.9	0.018751						14.9	0.009067
14.9167	-0.001189						14.9167	0.020251						14.9167	0.00963
14.9333	-0.005194						14.9333	0.024599						14.9333	0.008518
14.95	-0.005849						14.95	0.024048						14.95	0.008704
14.9667	-0.007759						14.9667	0.017216						14.9667	0.006964
14.9833	-0.005567						14.9833	0.015618						14.9833	0.004512
15	-0.002748						15	0.013181						15	0.003359
15.0167	-0.001108						15.0167	0.008999						15.0167	0.003722
15.0333	0.002248						15.0333	0.004775						15.0333	0.005048
15.05	0.002631						15.05	-0.000706						15.05	0.007002
15.0667	-0.001298						15.0667	-0.004971						15.0667	0.008287
15.0833	-0.006357						15.0833	-0.004883						15.0833	0.009027
15.1	-0.011375						15.1	-0.002578						15.1	0.009055
15.1167	-0.014015						15.1167	-0.003275						15.1167	0.009208
15.1333	-0.015105						15.1333	-0.008996						15.1333	0.008106
15.15	-0.01226						15.15	-0.012541						15.15	0.005538
15.1667	-0.007992						15.1667	-0.010516						15.1667	0.00297
15.1833	-0.006696						15.1833	-0.008283						15.1833	-0.000143
15.2	-0.004773						15.2	-0.003665						15.2	-0.001372
15.2167	-0.005286						15.2167	0.002724						15.2167	-0.002871
15.2333	-0.004753						15.2333	0.000571						15.2333	-0.002109
15.25	-0.001917						15.25	-0.014058						15.25	0.000119
15.2667	-0.00243						15.2667	-0.036181						15.2667	-0.000166
15.2833	-0.005162						15.2833	-0.075345						15.2833	-0.002543
15.3	-0.005509						15.3	-0.08223						15.3	-0.001574
15.3167	-0.007747						15.3167	-0.075906						15.3167	-0.00374
15.3333	-0.01053						15.3333	-0.04936						15.3333	-0.007706
15.35	-0.010633						15.35	-0.018919						15.35	-0.009998
15.3667	-0.007219						15.3667	0.014912						15.3667	-0.012708
15.3833	-0.003722						15.3833	0.007043						15.3833	-0.015879
15.4	-0.001481						15.4	-0.006561						15.4	-0.014446
15.4167	-0.001675						15.4167	-0.021159						15.4167	-0.012521
15.4333	-0.002036						15.4333	-0.035967						15.4333	-0.009632
15.45	-0.002691						15.45	-0.021676						15.45	-0.008376
15.4667	-0.002676						15.4667	0.02523						15.4667	-0.007916
15.4833	-0.002744						15.4833	0.060958						15.4833	-0.008167
15.5	-0.000133						15.5	0.076842						15.5	-0.008463
15.5167	0.002305						15.5167	0.072094						15.5167	-0.006173
15.5333	0.00286						15.5333	0.063118						15.5333	-0.00493
15.55	0.001572						15.55	0.052885						15.55	-0.005026
15.5667	0.000703						15.5667	0.046463						15.5667	-0.005039
15.5833	0.003476						15.5833	0.044143						15.5833	-0.002331
15.6	0.00491						15.6	0.040152						15.6	0.000962
15.6167	0.005545						15.6167	0.034175						15.6167	0.001948
15.6333	0.003794						15.6333	0.029412						15.6333	0.001512
15.65	0.004219						15.65	0.023393						15.65	0.000572
15.6667	0.004394						15.6667	0.017499						15.6667	-0.000158
15.6833	0.003061						15.6833	0.01462						15.6833	-0.000888
15.7	0.001561						15.7	0.010571						15.7	-0.000489
15.7167	0.000981						15.7167	0.008503						15.7167	0.000586
15.7333	0.000275						15.7333	0.003671						15.7333	0.001158
15.75	0.001118						15.75	-0.001328						15.75	0.00173
15.7667	0.001919						15.7667	-0.003773						15.7667	0.002595
15.7833	0.001171						15.7833	-0.005423						15.7833	0.002749
15.8	0.000842						15.8	-0.010798						15.8	0.001981
15.8167	0.001141						15.8167	-0.015677						15.8167	0.000766
15.8333	0.002109						15.8333	-0.017122						15.8333	1.1e-05
15.85	0.0009						15.85	-0.017814						15.85	5.2e-05
15.8667	0.001241						15.8667	-0.017585						15.8667	0.001056
15.8833	0.002795						15.8833	-0.018151						15.8833	0.001097
15.9	0.00414						15.9	-0.015912						15.9	0.001765
15.9167	0.005821						15.9167	-0.01746						15.9167	0.00325
15.9333	0.007083						15.9333	-0.017292						15.9333	0.004902
15.95	0.009141						15.95	-0.011765						15.95	0.002996
15.9667	0.01124						15.9667	-0.008792						15.9667	0.001466
15.9833	0.017191						15.9833	-0.005023						15.9833	0.00496
16	0.01883						16	0.005822						16	0.012055
16.0167	-0.011517						16.0167	0.007808						16.0167	0.013984
16.0333	-0.036673						16.0333	0.022522						16.0333	0.025123
16.05	-0.156241						16.05	-0.101473						16.05	-0.115844
16.0667	-0.3294						16.0667	-0.386367						16.0667	-0.379274
16.0833	-0.494772						16.0833	-0.670674						16.0833	-0.692695
16.1	-0.666591						16.1	-0.934005						16.1	-1.00968
16.1167	-0.708075						16.1167	-1.0134						16.1167	-1.16037
16.1333	-0.718953						16.1333	-0.944405						16.1333	-1.18776
16.15	-0.741805						16.15	-0.851927						16.15	-1.09826
16.1667	-0.750631						16.1667	-0.756351						16.1667	-0.991
16.1833	-0.753094						16.1833	-0.681038						16.1833	-0.893206
16.2	-0.689195						16.2	-0.627958						16.2	-0.825431
16.2167	-0.684707						16.2167	-0.600362						16.2167	-0.757037
16.2333	-0.671342						16.2333	-0.611787						16.2333	-0.698608
16.25	-0.646882						16.25	-0.593988						16.25	-0.653199
16.2667	-0.57306						16.2667	-0.546881						16.2667	-0.583967
16.2833	-0.511841						16.2833	-0.474026						16.2833	-0.537847
16.3	-0.428473						16.3	-0.426082						16.3	-0.486703
16.3167	-0.357706						16.3167	-0.415474						16.3167	-0.464828
16.3333	-0.318257						16.3333	-0.363374						16.3333	-0.429807
16.35	-0.289149						16.35	-0.314749						16.35	-0.373685
16.3667	-0.259204						16.3667	-0.269599						16.3667	-0.321247
16.3833	-0.235664						16.3833	-0.255599						16.3833	-0.281997
16.4	-0.220247						16.4	-0.253155						16.4	-0.282271
16.4167	-0.208221						16.4167	-0.244631						16.4167	-0.287443
16.4333	-0.193724						16.4333	-0.241717						16.4333	-0.290145
16.45	-0.179855						16.45	-0.240311						16.45	-0.258642
16.4667	-0.16452						16.4667	-0.236392						16.4667	-0.209302
16.4833	-0.14546						16.4833	-0.232641						16.4833	-0.138275
16.5	-0.132973						16.5	-0.238813						16.5	-0.085251
16.5167	-0.124378						16.5167	-0.239619						16.5167	-0.066596
16.5333	-0.112476						16.5333	-0.185201						16.5333	-0.047524
16.55	-0.10317						16.55	-0.142171						16.55	-0.051771
16.5667	-0.100227						16.5667	-0.124806						16.5667	-0.050283
16.5833	-0.091759						16.5833	-0.123142						16.5833	-0.041719
16.6	-0.084713						16.6	-0.119551						16.6	-0.041403
16.6167	-0.072936						16.6167	-0.119222						16.6167	-0.029272
16.6333	-0.06501						16.6333	-0.082929						16.6333	-0.006423
16.65	-0.057461						16.65	-0.080465						16.65	0.009266
16.6667	-0.052173						16.6667	-0.076493						16.6667	0.008837
16.6833	-0.049732						16.6833	-0.081523						16.6833	0.008407
16.7	-0.04771						16.7	-0.082492						16.7	0.008061
16.7167	-0.04016						16.7167	-0.078225						16.7167	0.007895
16.7333	-0.032652						16.7333	-0.069855						16.7333	0.005802
16.75	-0.027615						16.75	-0.068561						16.75	0.003291
16.7667	-0.026554						16.7667	-0.066011						16.7667	0.003041
16.7833	-0.027085						16.7833	-0.065303						16.7833	0.004759
16.8	-0.026737						16.8	-0.053458						16.8	0.006183
16.8167	-0.022828						16.8167	-0.035291						16.8167	0.006535
16.8333	-0.020553						16.8333	-0.02265						16.8333	0.004626
16.85	-0.016226						16.85	-0.024622						16.85	0.004225
16.8667	-0.013448						16.8667	-0.023704						16.8667	0.003823
16.8833	-0.008158						16.8833	-0.018977						16.8833	0.00338
16.9	-0.010404						16.9	-0.015296						16.9	0.002015
16.9167	-0.014031						16.9167	-0.014171						16.9167	0.00247
16.9333	-0.014979						16.9333	-0.015852						16.9333	0.006695
16.95	-0.012702						16.95	-0.010541						16.95	0.011547
16.9667	-0.015157						16.9667	-0.004099						16.9667	0.006895
16.9833	-0.018323						16.9833	-0.029435						16.9833	-0.008224
17	-0.019019						17	-0.054771						17	-0.032847
17.0167	-0.018374						17.0167	-0.050636						17.0167	-0.055311
17.0333	-0.022628						17.0333	-0.037122						17.0333	-0.061865
17.05	-0.02324						17.05	-0.023819						17.05	-0.065948
17.0667	-0.019245						17.0667	-0.018009						17.0667	-0.059606
17.0833	-0.015921						17.0833	-0.023797						17.0833	-0.039532
17.1	-0.017244						17.1	-0.030925						17.1	0.00826
17.1167	-0.020702						17.1167	-0.029266						17.1167	0.021453
17.1333	-0.024284						17.1333	-0.031502						17.1333	0.026106
17.15	-0.019871						17.15	-0.044163						17.15	0.026154
17.1667	-0.014703						17.1667	-0.054437						17.1667	0.025784
17.1833	-0.008866						17.1833	-0.049095						17.1833	0.025874
17.2	-0.008513						17.2	-0.020264						17.2	0.023829
17.2167	-0.012848						17.2167	-0.007143						17.2167	0.021521
17.2333	-0.01396						17.2333	0.007067						17.2333	0.019927
17.25	-0.012559						17.25	0.02023						17.25	0.0185
17.2667	-0.010489						17.2667	0.024391						17.2667	0.01745
17.2833	-0.006786						17.2833	0.026669						17.2833	0.016568
17.3	-0.002538						17.3	0.034807						17.3	0.014555
17.3167	-0.004319						17.3167	0.040592						17.3167	0.012409
17.3333	-0.009365						17.3333	0.041979						17.3333	0.010516
17.35	-0.013029						17.35	0.044454						17.35	0.007743
17.3667	-0.012465						17.3667	0.041697						17.3667	0.005181
17.3833	-0.009054						17.3833	0.04053						17.3833	0.00333
17.4	-0.011839						17.4	0.059585						17.4	0.002316
17.4167	-0.016674						17.4167	0.040068						17.4167	-4.7e-05
17.4333	-0.02151						17.4333	-0.026551						17.4333	-0.000648
17.45	-0.026052						17.45	-0.056955						17.45	0.00076
17.4667	-0.02959						17.4667	-0.024013						17.4667	0.000661
17.4833	-0.02735						17.4833	-0.010246						17.4833	0.000101
17.5	-0.026743						17.5	0.005573						17.5	-0.001212
17.5167	-0.02513						17.5167	0.00911						17.5167	-0.002203
17.5333	-0.020502						17.5333	0.016623						17.5333	-0.003695
17.55	-0.019182						17.55	0.02108						17.55	-0.00326
17.5667	-0.021755						17.5667	0.026416						17.5667	-0.00337
17.5833	-0.020979						17.5833	0.019904						17.5833	-0.004066
17.6	-0.022716						17.6	0.016531						17.6	-0.003548
17.6167	-0.028805						17.6167	0.004057						17.6167	-0.002082
17.6333	-0.032633						17.6333	-0.050538						17.6333	-0.000698
17.65	-0.033908						17.65	-0.076621						17.65	0.000938
17.6667	-0.03087						17.6667	-0.058951						17.6667	0.002071
17.6833	-0.032605						17.6833	-0.038519						17.6833	0.00199
17.7	-0.030237						17.7	-0.025874						17.7	0.004128
17.7167	-0.027784						17.7167	-0.009346						17.7167	0.005788
17.7333	-0.019344						17.7333	0.007391						17.7333	0.005609
17.75	-0.01484						17.75	0.02329						17.75	0.005305
17.7667	-0.014061						17.7667	0.03584						17.7667	0.005042
17.7833	-0.011902						17.7833	0.053707						17.7833	0.004612
17.8	-0.003797						17.8	0.067513						17.8	0.004685
17.8167	0.01193						17.8167	0.059173						17.8167	0.005783
17.8333	0.016393						17.8333	0.001931						17.8333	0.005167
17.85	0.011981						17.85	-0.005487						17.85	0.005974
17.8667	0.009327						17.8667	0.009201						17.8667	0.005525
17.8833	0.018229						17.8833	0.013714						17.8833	0.004532
17.9	0.024117						17.9	0.024006						17.9	0.002158
17.9167	0.024813						17.9167	0.020942						17.9167	-0.000206
17.9333	0.019481						17.9333	0.004689						17.9333	-0.002735
17.95	0.01461						17.95	-0.03434						17.95	-0.004846
17.9667	0.012543						17.9667	-0.036651						17.9667	-0.005198
17.9833	0.006416						17.9833	-0.028621						17.9833	-0.004546
18	-0.002601						18	-0.002126						18	-0.004689
18.0167	-0.003159						18.0167	0.007488						18.0167	-0.007636
18.0333	-0.002						18.0333	0.012789						18.0333	-0.009746
18.05	-0.002307						18.05	0.018258						18.05	-0.01173
18.0667	-0.001316						18.0667	0.019331						18.0667	-0.011788
18.0833	-0.000115						18.0833	0.010983						18.0833	-0.014108
18.1	0.000918						18.1	-0.024327						18.1	-0.016678
18.1167	0.000445						18.1167	-0.029169						18.1167	-0.012049
18.1333	0.001312						18.1333	-0.032087						18.1333	-0.001266
18.15	0.001174						18.15	-0.029352						18.15	0.003446
18.1667	0.001203						18.1667	-0.025445						18.1667	0.004893
18.1833	0.001191						18.1833	-0.02292						18.1833	0.004958
18.2	0.002351						18.2	-0.020269						18.2	0.006697
18.2167	0.004349						18.2167	-0.016874						18.2167	0.010784
18.2333	0.006473						18.2333	-0.009						18.2333	0.010684
18.25	0.005206						18.25	-0.004433						18.25	0.007904
18.2667	0.004316						18.2667	0.009051						18.2667	0.007637
18.2833	0.004221						18.2833	0.050252						18.2833	0.009547
18.3	0.003205						18.3	0.057958						18.3	0.008986
18.3167	0.004199						18.3167	0.051345						18.3167	0.005454
18.3333	0.004021						18.3333	0.016554						18.3333	0.001671
18.35	0.002336						18.35	-0.025186						18.35	0.000107
18.3667	-0.001359						18.3667	-0.049426						18.3667	-0.002001
18.3833	-0.00338						18.3833	-0.054197						18.3833	-0.001932
18.4	-0.004437						18.4	-0.021162						18.4	-0.001989
18.4167	-0.00382						18.4167	0.021715						18.4167	-0.003432
18.4333	-0.008143						18.4333	0.041438						18.4333	-0.007347
18.45	-0.013932						18.45	0.040311						18.45	-0.00653
18.4667	-0.017962						18.4667	0.034453						18.4667	-0.004164
18.4833	-0.016508						18.4833	0.017249						18.4833	-0.002469
18.5	-0.034982						18.5	-0.016618						18.5	0.006303
18.5167	-0.046508						18.5167	-0.069323						18.5167	0.014478
18.5333	-0.011644						18.5333	-0.074464						18.5333	0.026588
18.55	-0.072741						18.55	-0.150028						18.55	-0.072379
18.5667	-0.272631						18.5667	-0.318581						18.5667	-0.309133
18.5833	-0.488724						18.5833	-0.525443						18.5833	-0.60894
18.6	-0.670568						18.6	-0.768897						18.6	-0.921936
18.6167	-0.701312						18.6167	-0.879794						18.6167	-1.09607
18.6333	-0.690272						18.6333	-0.919264						18.6333	-1.12555
18.65	-0.701004						18.65	-0.863066						18.65	-1.06066
18.6667	-0.697668						18.6667	-0.745112						18.6667	-0.930792
18.6833	-0.671681						18.6833	-0.647464						18.6833	-0.795606
18.7	-0.641842						18.7	-0.54429						18.7	-0.688137
18.7167	-0.654752						18.7167	-0.461503						18.7167	-0.606518
18.7333	-0.652254						18.7333	-0.404506						18.7333	-0.548012
18.75	-0.584736						18.75	-0.388163						18.75	-0.499974
18.7667	-0.53296						18.7667	-0.364284						18.7667	-0.472744
18.7833	-0.46653						18.7833	-0.340489						18.7833	-0.44455
18.8	-0.396541						18.8	-0.318829						18.8	-0.40589
18.8167	-0.367962						18.8167	-0.306713						18.8167	-0.372944
18.8333	-0.348342						18.8333	-0.278603						18.8333	-0.349339
18.85	-0.330648						18.85	-0.201885						18.85	-0.314848
18.8667	-0.318816						18.8667	-0.180934						18.8667	-0.276169
18.8833	-0.22689						18.8833	-0.171707						18.8833	-0.2444
18.9	-0.182778						18.9	-0.158377						18.9	-0.228414
18.9167	-0.173585						18.9167	-0.14513						18.9167	-0.193862
18.9333	-0.149362						18.9333	-0.132845						18.9333	-0.173467
18.95	-0.135606						18.95	-0.117546						18.95	-0.160524
18.9667	-0.123105						18.9667	-0.071683						18.9667	-0.148418
18.9833	-0.111233						18.9833	-0.033357						18.9833	-0.136814
19	-0.100324						19	-0.003655						19	-0.128812
19.0167	-0.091887						19.0167	0.008839						19.0167	-0.103544
19.0333	-0.086255						19.0333	0.013713						19.0333	-0.077319
19.05	-0.080205						19.05	0.012767						19.05	-0.06265
19.0667	-0.07181						19.0667	-0.021715						19.0667	-0.053925
19.0833	-0.061992						19.0833	-0.063272						19.0833	-0.045117
19.1	-0.051713						19.1	-0.070414						19.1	-0.03811
19.1167	-0.043362						19.1167	-0.054655						19.1167	-0.034439
19.1333	-0.040873						19.1333	-0.039231						19.1333	-0.030817
19.15	-0.039515						19.15	-0.028077						19.15	-0.026567
19.1667	-0.036858						19.1667	-0.014789						19.1667	-0.021899
19.1833	-0.031773						19.1833	-0.002965						19.1833	-0.018737
19.2	-0.028573						19.2	0.007016						19.2	-0.016162
19.2167	-0.026295						19.2167	0.019969						19.2167	-0.012991
19.2333	-0.025693						19.2333	0.028274						19.2333	-0.009284
19.25	-0.022118						19.25	0.035657						19.25	-0.00587
19.2667	-0.01892						19.2667	0.045595						19.2667	-0.003628
19.2833	-0.023342						19.2833	0.045192						19.2833	-0.001721
19.3	-0.018846						19.3	0.053706						19.3	-0.00107
19.3167	-0.031058						19.3167	0.084073						19.3167	-0.000957
19.3333	-0.020997						19.3333	0.109374						19.3333	6.8e-05
19.35	-0.007419						19.35	0.10721						19.35	0.001386
19.3667	-0.010253						19.3667	0.101612						19.3667	0.001532
19.3833	-0.015641						19.3833	0.089901						19.3833	0.002558
19.4	-0.013953						19.4	0.075595						19.4	0.002327
19.4167	-0.007327						19.4167	0.043618						19.4167	0.002602
19.4333	-0.003884						19.4333	-0.010885						19.4333	-2.2e-05
19.45	-0.002409						19.45	-0.023813						19.45	-0.001934
19.4667	0.004425						19.4667	-0.001781						19.4667	-0.002925
19.4833	0.008747						19.4833	0.059858						19.4833	-0.004042
19.5	0.008087						19.5	0.084192						19.5	-0.006875
19.5167	0.007592						19.5167	0.090981						19.5167	-0.009875
19.5333	0.009189						19.5333	0.085878						19.5333	-0.010582
19.55	0.010661						19.55	0.067336						19.55	-0.011959
19.5667	0.014101						19.5667	0.043392						19.5667	-0.011997
19.5833	0.012348						19.5833	-0.000313						19.5833	-0.010359
19.6	0.007498						19.6	0.007731						19.6	-0.009015
19.6167	0.004864						19.6167	0.020041						19.6167	-0.007205
19.6333	0.00428						19.6333	0.022972						19.6333	-0.007497
19.65	0.003152						19.65	0.020041						19.65	-0.008292
19.6667	-0.001534						19.6667	0.017487						19.6667	-0.008919
19.6833	-0.006012						19.6833	0.013677						19.6833	-0.007579
19.7	-0.006679						19.7	0.016021						19.7	-0.005527
19.7167	-0.006219						19.7167	0.009067						19.7167	-0.003749
19.7333	-0.011831						19.7333	0.001901						19.7333	-0.002522
19.75	-0.014135						19.75	-0.002291						19.75	-0.001797
19.7667	-0.007479						19.7667	-0.011843						19.7667	-0.00057
19.7833	-0.007439						19.7833	0.016244						19.7833	0.00095
19.8	-0.007775						19.8	0.057939						19.8	0.002638
19.8167	-0.005602						19.8167	0.092678						19.8167	0.003776
19.8333	-0.001631						19.8333	0.124987						19.8333	0.004201
19.85	0.001504						19.85	0.135776						19.85	0.004332
19.8667	-0.00026						19.8667	0.108591						19.8667	0.003668
19.8833	0.002498						19.8833	0.024926						19.8833	0.003339
19.9	0.001864						19.9	0.004859						19.9	0.003303
19.9167	0.001771						19.9167	0.045368						19.9167	0.002984
19.9333	0.001635						19.9333	0.077251						19.9333	0.002836
19.95	0.004724						19.95	0.103231						19.95	0.002855
19.9667	0.009151						19.9667	0.118953						19.9667	0.003879
19.9833	0.007885						19.9833	0.120523						19.9833	0.003396
20	0.005112						20	0.10229						20	0.002494
20.0167	0.006103						20.0167	0.055539						20.0167	0.002243
20.0333	0.006716						20.0333	0.015735						20.0333	0.001957
20.05	0.005362						20.05	0.032621						20.05	0.001754
20.0667	0.004426						20.0667	0.039165						20.0667	0.002096
20.0833	0.004285						20.0833	0.03206						20.0833	0.002019
20.1	0.004647						20.1	0.032366						20.1	0.001022
20.1167	0.004252						20.1167	0.029734						20.1167	-0.000278
20.1333	0.006953						20.1333	0.018182						20.1333	-0.002698
20.15	0.00664						20.15	0.005625						20.15	-0.00403
20.1667	0.007499						20.1667	-0.006052						20.1667	-0.005027
20.1833	0.005051						20.1833	-0.01325						20.1833	-0.006191
20.2	0.001096						20.2	0.039716						20.2	-0.006057
20.2167	0.000401						20.2167	0.058385						20.2167	-0.005503
20.2333	-0.001342						20.2333	0.055615						20.2333	-0.004977
20.25	-0.002205						20.25	0.058832						20.25	-0.006879
20.2667	-0.003069						20.2667	0.070088						20.2667	-0.007609
20.2833	-0.002467						20.2833	0.076947						20.2833	-0.003482
20.3	-0.000986						20.3	0.092432						20.3	-0.000569
20.3167	-0.002818						20.3167	0.110378						20.3167	-0.000278
20.3333	-0.005405						20.3333	0.124134						20.3333	-0.000638
20.35	-0.00703						20.35	0.132448						20.35	-0.00083
20.3667	-0.007524						20.3667	0.110701						20.3667	0.002997
20.3833	-0.008186						20.3833	0.067056						20.3833	0.010425
20.4	-0.011485						20.4	0.021779						20.4	0.012327
20.4167	-0.013242						20.4167	-0.031671						20.4167	0.012459
20.4333	-0.010102						20.4333	-0.038986						20.4333	0.012072
20.45	-0.009767						20.45	-0.038137						20.45	0.011225
20.4667	-0.009307						20.4667	-0.033184						20.4667	0.01377
20.4833	-0.008595						20.4833	-0.024338						20.4833	0.014849
20.5	-0.008135						20.5	0.025664						20.5	0.013834
20.5167	-0.006801						20.5167	0.048906						20.5167	0.013277
20.5333	-0.006138						20.5333	0.039698						20.5333	0.013
20.55	-0.005685						20.55	-0.036206						20.55	0.012053
20.5667	-0.003307						20.5667	-0.058435						20.5667	0.010394
20.5833	-0.001933						20.5833	-0.033688						20.5833	0.007814
20.6	-0.000768						20.6	-0.014342						20.6	0.006951
20.6167	0.00056						20.6167	0.037364						20.6167	0.005662
20.6333	0.001301						20.6333	0.05365						20.6333	0.005449
20.65	0.001539						20.65	0.078853						20.65	0.005025
20.6667	0.001484						20.6667	0.09405						20.6667	0.003011
20.6833	0.002643						20.6833	0.088522						20.6833	0.001332
20.7	0.004514						20.7	0.041586						20.7	0.000532
20.7167	0.005754						20.7167	4.4e-05						20.7167	0.00072
20.7333	0.003937						20.7333	-0.0428						20.7333	0.00131
20.75	0.002456						20.75	-0.106871						20.75	0.001816
20.7667	0.001602						20.7667	-0.111238						20.7667	0.001736
20.7833	0.000581						20.7833	-0.05138						20.7833	0.002661
20.8	0.000648						20.8	-0.005003						20.8	0.002748
20.8167	0.002012						20.8167	0.004932						20.8167	0.003476
20.8333	0.001282						20.8333	0.003931						20.8333	0.001378
20.85	0.00273						20.85	0.007871						20.85	-0.002394
20.8667	0.003089						20.8667	0.006117						20.8667	-0.00399
20.8833	0.002443						20.8833	0.004405						20.8833	-0.005334
20.9	0.001504						20.9	0.005791						20.9	-0.00672
20.9167	0.000314						20.9167	-0.007535						20.9167	-0.00752
20.9333	0.002682						20.9333	-0.049839						20.9333	-0.006293
20.95	-0.000978						20.95	-0.011255						20.95	-0.0067
20.9667	-0.002294						20.9667	0.070536						20.9667	-0.010413
20.9833	0.001372						20.9833	0.093713						20.9833	-0.02158
21	0.01157						21	0.09897						21	-0.033667
21.0167	0.003556						21.0167	0.099064						21.0167	-0.041157
21.0333	0.014006						21.0333	0.094085						21.0333	-0.015223
21.05	-0.099347						21.05	-0.070327						21.05	-0.024877
21.0667	-0.28576						21.0667	-0.311399						21.0667	-0.182157
21.0833	-0.445336						21.0833	-0.579895						21.0833	-0.42916
21.1	-0.589044						21.1	-0.849103						21.1	-0.716064
21.1167	-0.669278						21.1167	-0.94118						21.1167	-0.961156
21.1333	-0.658197						21.1333	-0.902593						21.1333	-1.04312
21.15	-0.655448						21.15	-0.792412						21.15	-1.0238
21.1667	-0.624145						21.1667	-0.659706						21.1667	-0.933059
21.1833	-0.618926						21.1833	-0.551995						21.1833	-0.812674
21.2	-0.616554						21.2	-0.527015						21.2	-0.721219
21.2167	-0.589017						21.2167	-0.524531						21.2167	-0.632088
21.2333	-0.588022						21.2333	-0.511251						21.2333	-0.562877
21.25	-0.575389						21.25	-0.551646						21.25	-0.498773
21.2667	-0.538137						21.2667	-0.592041						21.2667	-0.432744
21.2833	-0.484096						21.2833	-0.554058						21.2833	-0.380447
21.3	-0.427836						21.3	-0.498199						21.3	-0.343181
21.3167	-0.378565						21.3167	-0.411746						21.3167	-0.31687
21.3333	-0.336787						21.3333	-0.316632						21.3333	-0.27799
21.35	-0.292119						21.35	-0.257231						21.35	-0.257952
21.3667	-0.246656						21.3667	-0.259628						21.3667	-0.235904
21.3833	-0.216308						21.3833	-0.243058						21.3833	-0.206529
21.4	-0.208526						21.4	-0.18751						21.4	-0.178493
21.4167	-0.196219						21.4167	-0.134987						21.4167	-0.161586
21.4333	-0.176247						21.4333	-0.110062						21.4333	-0.148149
21.45	-0.154141						21.45	-0.072283						21.45	-0.131278
21.4667	-0.138775						21.4667	-0.048906						21.4667	-0.115287
21.4833	-0.125796						21.4833	-0.051194						21.4833	-0.100259
21.5	-0.107834						21.5	-0.05365						21.5	-0.086906
21.5167	-0.092379						21.5167	-0.063361						21.5167	-0.077568
21.5333	-0.083998						21.5333	-0.086475						21.5333	-0.067224
21.55	-0.075784						21.55	-0.14614						21.55	-0.058178
21.5667	-0.071339						21.5667	-0.173022						21.5667	-0.049341
21.5833	-0.067814						21.5833	-0.147192						21.5833	-0.039038
21.6	-0.064038						21.6	-0.074093						21.6	-0.02882
21.6167	-0.055442						21.6167	-0.031025						21.6167	-0.022748
21.6333	-0.044624						21.6333	-0.006007						21.6333	-0.018771
21.65	-0.034601						21.65	0.045723						21.65	-0.014877
21.6667	-0.026378						21.6667	0.079952						21.6667	-0.009644
21.6833	-0.02138						21.6833	0.072773						21.6833	-0.004997
21.7	-0.019647						21.7	0.028123						21.7	-0.000392
21.7167	-0.014558						21.7167	0.020138						21.7167	0.003453
21.7333	-0.009508						21.7333	0.036767						21.7333	0.008172
21.75	-0.003285						21.75	0.062229						21.75	0.01285
21.7667	0.001974						21.7667	0.031798						21.7667	0.016313
21.7833	-0.001056						21.7833	-0.032965						21.7833	0.019358
21.8	-0.003333						21.8	-0.075454						21.8	0.021691
21.8167	0.000804						21.8167	-0.029235						21.8167	0.024137
21.8333	0.006116						21.8333	0.027111						21.8333	0.026073
21.85	0.014485						21.85	0.047157						21.85	0.02667
21.8667	0.015695						21.8667	0.03082						21.8667	0.02735
21.8833	0.015229						21.8833	0.003974						21.8833	0.027947
21.9	0.015602						21.9	-0.018392						21.9	0.028334
21.9167	0.010706						21.9167	-0.054417						21.9167	0.029122
21.9333	0.005899						21.9333	-0.066959						21.9333	0.029439
21.95	-0.000541						21.95	-0.059446						21.95	0.029631
21.9667	-0.004176						21.9667	-0.013456						21.9667	0.030827
21.9833	-0.009402						21.9833	0.036301						21.9833	0.031563
22	-0.012576						22	0.053611						22	0.031838
22.0167	-0.003809						22.0167	0.029756						22.0167	0.031461
22.0333	0.000524						22.0333	-0.031032						22.0333	0.029603
22.05	0.00423						22.05	-0.03467						22.05	0.027244
22.0667	0.005884						22.0667	0.009798						22.0667	0.024759
22.0833	0.003519						22.0833	0.034127						22.0833	0.020473
22.1	0.00848						22.1	0.052888						22.1	0.017611
22.1167	0.016549						22.1167	0.047148						22.1167	0.01483
22.1333	0.012817						22.1333	-0.029899						22.1333	0.012065
22.15	0.00762						22.15	-0.063402						22.15	0.010305
22.1667	0.010628						22.1667	-0.042729						22.1667	0.00687
22.1833	0.015688						22.1833	0.009848						22.1833	0.004105
22.2	0.018697						22.2	0.064727						22.2	0.001675
22.2167	0.013886						22.2167	0.086523						22.2167	0.000466
22.2333	0.008788						22.2333	0.067324						22.2333	-0.000495
22.25	0.006496						22.25	-0.006888						22.25	-0.005141
22.2667	-0.002831						22.2667	-0.027887						22.2667	-0.009577
22.2833	-0.010231						22.2833	-0.019787						22.2833	-0.014725
22.3	-0.010891						22.3	0.024779						22.3	-0.019831
22.3167	-0.009865						22.3167	0.077042						22.3167	-0.021654
22.3333	-0.006405						22.3333	0.087432						22.3333	-0.021743
22.35	-0.00487						22.35	0.063281						22.35	-0.023549
22.3667	-0.002666						22.3667	0.001741						22.3667	-0.024726
22.3833	-0.001885						22.3833	-0.008301						22.3833	-0.027327
22.4	-0.001732						22.4	0.011258						22.4	-0.032314
22.4167	-0.001567						22.4167	0.069161						22.4167	-0.039062
22.4333	6.9e-05						22.4333	0.09796						22.4333	-0.042455
22.45	-0.002271						22.45	0.090167						22.45	-0.040614
22.4667	-0.004989						22.4667	0.062487						22.4667	-0.046394
22.4833	-0.003184						22.4833	-0.026656						22.4833	-0.069004
22.5	0.001844						22.5	-0.111193						22.5	-0.085418
22.5167	0.00433						22.5167	-0.080725						22.5167	-0.08516
22.5333	0.006615						22.5333	-0.012833						22.5333	-0.041768
22.55	0.009527						22.55	0.036094						22.55	-0.011775
22.5667	0.011393						22.5667	0.04378						22.5667	-0.003636
22.5833	0.011459						22.5833	0.037316						22.5833	0.003121
22.6	0.012069						22.6	0.017034						22.6	0.008581
22.6167	0.014031						22.6167	-0.034655						22.6167	0.007308
22.6333	0.012987						22.6333	-0.038953						22.6333	0.00896
22.65	0.014748						22.65	0.000919						22.65	0.015007
22.6667	0.015546						22.6667	0.020736						22.6667	0.021474
22.6833	0.016387						22.6833	0.017107						22.6833	0.025554
22.7	0.016306						22.7	0.001127						22.7	0.029299
22.7167	0.015903						22.7167	-0.010086						22.7167	0.030499
22.7333	0.018816						22.7333	-0.019838						22.7333	0.036868
22.75	0.020682						22.75	0.005537						22.75	0.047592
22.7667	0.021083						22.7667	0.036229						22.7667	0.059362
22.7833	0.021316						22.7833	0.093675						22.7833	0.056814
22.8	0.02155						22.8	0.141952						22.8	0.028098
22.8167	0.020623						22.8167	0.139898						22.8167	-0.007497
22.8333	0.020373						22.8333	0.090068						22.8333	-0.009733
22.85	0.021253						22.85	0.062136						22.85	0.001513
22.8667	0.021213						22.8667	0.019298						22.8667	0.012172
22.8833	0.020293						22.8833	-0.023707						22.8833	0.018394
22.9	0.020002						22.9	-0.044439						22.9	0.015488
22.9167	0.020095						22.9167	-0.073759						22.9167	0.013994
22.9333	0.018854						22.9333	-0.077418						22.9333	0.019317
22.95	0.016649						22.95	-0.038915						22.95	0.020412
22.9667	0.013524						22.9667	-0.000538						22.9667	0.015017
22.9833	0.015256						22.9833	0.01008						22.9833	0.007026
23	0.016987						23	0.001229						23	-0.0031
23.0167	0.017716						23.0167	-0.000676						23.0167	-0.008388
23.0333	0.019661						23.0333	-0.007568						23.0333	-0.013102
23.05	0.021187						23.05	-0.00014						23.05	-0.018904
23.0667	0.019113						23.0667	0.036385						23.0667	-0.02366
23.0833	0.020597						23.0833	0.072827						23.0833	-0.027328
23.1	0.021119						23.1	0.095872						23.1	-0.024757
23.1167	0.020045						23.1167	0.071056						23.1167	-0.022124
23.1333	0.020223						23.1333	-0.002665						23.1333	-0.020219
23.15	0.017638						23.15	-0.076931						23.15	-0.020492
23.1667	0.016351						23.1667	-0.039827						23.1667	-0.020806
23.1833	0.015441						23.1833	0.00297						23.1833	-0.020157
23.2	0.01742						23.2	0.021526						23.2	-0.015699
23.2167	0.02286						23.2167	-0.000827						23.2167	-0.010206
23.2333	0.019959						23.2333	-0.010289						23.2333	-0.006648
23.25	0.014922						23.25	-0.022765						23.25	-0.00443
23.2667	0.006284						23.2667	0.005454						23.2667	-0.001291
23.2833	0.002378						23.2833	0.032167						23.2833	0.003774
23.3	0.000816						23.3	0.055279						23.3	0.007541
23.3167	-0.035436						23.3167	0.057201						23.3167	0.008802
23.3333	-0.118221						23.3333	-0.009878						23.3333	0.010066
23.35	-0.161232						23.35	-0.022403						23.35	0.010284
23.3667	-0.139473						23.3667	-0.009264						23.3667	0.011884
23.3833	-0.112397						23.3833	-0.004874						23.3833	0.013818
23.4	-0.083604						23.4	-0.006011						23.4	0.015962
23.4167	-0.061455						23.4167	-0.000662						23.4167	0.016367
23.4333	-0.044687						23.4333	-0.002936						23.4333	0.014233
23.45	-0.022309						23.45	-0.011742						23.45	0.012308
23.4667	-0.001523						23.4667	0.013282						23.4667	0.012268
23.4833	0.017589						23.4833	0.047099						23.4833	0.012646
23.5	0.025397						23.5	0.07811						23.5	0.005865
23.5167	0.025097						23.5167	0.125154						23.5167	-0.003529
23.5333	0.053161						23.5333	0.122164						23.5333	0.006273
23.55	0.014403						23.55	-0.030001						23.55	-0.028304
23.5667	-0.198106						23.5667	-0.262386						23.5667	-0.229014
23.5833	-0.371218						23.5833	-0.5286						23.5833	-0.45384
23.6	-0.497522						23.6	-0.75885						23.6	-0.709146
23.6167	-0.563183						23.6167	-0.808984						23.6167	-0.895844
23.6333	-0.55476						23.6333	-0.728785						23.6333	-0.934431
23.65	-0.563083						23.65	-0.688737						23.65	-0.914695
23.6667	-0.581078						23.6667	-0.65254						23.6667	-0.839485
23.6833	-0.581154						23.6833	-0.547136						23.6833	-0.745183
23.7	-0.56197						23.7	-0.433694						23.7	-0.642591
23.7167	-0.522922						23.7167	-0.389124						23.7167	-0.553198
23.7333	-0.479372						23.7333	-0.364944						23.7333	-0.486722
23.75	-0.443902						23.75	-0.34089						23.75	-0.437998
23.7667	-0.414336						23.7667	-0.310178						23.7667	-0.412134
23.7833	-0.378699						23.7833	-0.290478						23.7833	-0.383256
23.8	-0.346118						23.8	-0.287274						23.8	-0.346129
23.8167	-0.314981						23.8167	-0.280468						23.8167	-0.316965
23.8333	-0.268121						23.8333	-0.274876						23.8333	-0.302258
23.85	-0.240352						23.85	-0.275773						23.85	-0.277125
23.8667	-0.179089						23.8667	-0.269092						23.8667	-0.25103
23.8833	-0.128879						23.8833	-0.239007						23.8833	-0.235946
23.9	-0.10446						23.9	-0.170906						23.9	-0.217847
23.9167	-0.100658						23.9167	-0.112599						23.9167	-0.201512
23.9333	-0.098339						23.9333	-0.098881						23.9333	-0.191674
23.95	-0.090535						23.95	-0.136953						23.95	-0.190336
23.9667	-0.079632						23.9667	-0.178918						23.9667	-0.191301
23.9833	-0.071158						23.9833	-0.160427						23.9833	-0.190926
24	-0.068043						24	-0.116772						24	-0.186197
24.0167	-0.061763						24.0167	-0.058796						24.0167	-0.181093
24.0333	-0.052903						24.0333	-0.023342						24.0333	-0.178758
24.05	-0.043581						24.05	0.009642						24.05	-0.176423
24.0667	-0.036521						24.0667	0.014407						24.0667	-0.176558
24.0833	-0.031177						24.0833	0.001964						24.0833	-0.177112
24.1	-0.020307						24.1	-0.020736						24.1	-0.179842
24.1167	-0.012173						24.1167	-0.076885						24.1167	-0.183829
24.1333	-0.006187						24.1333	-0.100834						24.1333	-0.18631
24.15	-0.003426						24.15	-0.074834						24.15	-0.184646
24.1667	-0.00079						24.1667	-0.028402						24.1667	-0.183192
24.1833	0.000129						24.1833	-0.000937						24.1833	-0.186427
24.2	0.001718						24.2	-0.013665						24.2	-0.195104
24.2167	0.001243						24.2167	-0.023666						24.2167	-0.201476
24.2333	-0.001003						24.2333	-0.025498						24.2333	-0.212243
24.25	0.002319						24.25	-0.021888						24.25	-0.221586
24.2667	0.006019						24.2667	-0.017482						24.2667	-0.223979
24.2833	0.010346						24.2833	-0.017597						24.2833	-0.222938
24.3	0.015134						24.3	-0.020267						24.3	-0.228764
24.3167	0.017148						24.3167	-0.017571						24.3167	-0.159097
24.3333	0.014839						24.3333	-0.010432						24.3333	-0.071212
24.35	0.012153						24.35	-0.005679						24.35	0.038989
24.3667	0.01357						24.3667	-0.007164						24.3667	0.112681
24.3833	0.013857						24.3833	-0.028829						24.3833	0.141239
24.4	0.010878						24.4	-0.055226						24.4	0.141452
24.4167	0.008685						24.4167	-0.067129						24.4167	0.12748
24.4333	0.009415						24.4333	-0.055412						24.4333	0.115192
24.45	0.011568						24.45	-0.051817						24.45	0.101145
24.4667	0.013804						24.4667	-0.046254						24.4667	0.08961
24.4833	0.01625						24.4833	-0.036295						24.4833	0.067064
24.5	0.017859						24.5	-0.028472						24.5	0.04858
24.5167	0.017493						24.5167	-0.018966						24.5167	0.042163
24.5333	0.020929						24.5333	-0.01033						24.5333	0.040699
24.55	0.024533						24.55	-0.003621						24.55	0.038231
24.5667	0.023992						24.5667	-0.001936						24.5667	0.033669
24.5833	0.021106						24.5833	-0.003181						24.5833	0.029232
24.6	0.019226						24.6	-0.002417						24.6	0.026764
24.6167	0.017591						24.6167	0.00137						24.6167	0.022047
24.6333	0.0175						24.6333	0.007846						24.6333	0.018979
24.65	0.020549						24.65	0.005656						24.65	0.01566
24.6667	0.022383						24.6667	-0.001894						24.6667	0.012383
24.6833	0.025558						24.6833	-0.005591						24.6833	0.010487
24.7	0.027518						24.7	-0.010084						24.7	0.008801
24.7167	0.026628						24.7167	-0.018043						24.7167	0.006669
24.7333	0.02498						24.7333	-0.02306						24.7333	0.004054
24.75	0.022411						24.75	-0.027155						24.75	0.000518
24.7667	0.021015						24.7667	-0.039834						24.7667	0.001463
24.7833	0.021335						24.7833	-0.054104						24.7833	0.001946
24.8	0.01638						24.8	-0.043085						24.8	0.002262
24.8167	0.011842						24.8167	0.009314						24.8167	0.003766
24.8333	0.011698						24.8333	0.032591						24.8333	0.004623
24.85	0.012558						24.85	0.033092						24.85	0.006359
24.8667	0.0112						24.8667	0.017264						24.8667	0.006714
24.8833	0.009465						24.8833	0.006837						24.8833	0.007194
24.9	0.010995						24.9	0.000304						24.9	0.0096
24.9167	0.00993						24.9167	-0.004573						24.9167	0.01269
24.9333	0.003087						24.9333	-0.00088						24.9333	0.014839
24.95	-0.000198						24.95	-0.004473						24.95	0.016696
24.9667	-0.000761						24.9667	-0.008694						24.9667	0.018511
24.9833	0.003324						24.9833	-0.004876						24.9833	0.021247
25	0.007366						25	0.00137						25	0.023606
25.0167	0.006637						25.0167	0.014513						25.0167	0.022705
25.0333	0.005324						25.0333	0.025642						25.0333	0.023912
25.05	0.005811						25.05	0.04104						25.05	0.0211
25.0667	0.007722						25.0667	0.048191						25.0667	0.019334
25.0833	0.007915						25.0833	0.046382						25.0833	0.016396
25.1	0.006477						25.1	0.007311						25.1	0.012746
25.1167	0.005836						25.1167	-0.030554						25.1167	0.009963
25.1333	0.003148						25.1333	-0.020942						25.1333	0.00755
25.15	0.00226						25.15	0.036985						25.15	0.003964
25.1667	0.00221						25.1667	0.080469						25.1667	-0.002134
25.1833	0.002452						25.1833	0.065211						25.1833	-0.009027
25.2	0.002402						25.2	0.039193						25.2	-0.016506
25.2167	0.004407						25.2167	0.01735						25.2167	-0.02084
25.2333	0.007339						25.2333	-0.002573						25.2333	-0.029227
25.25	0.008513						25.25	-0.001729						25.25	-0.03795
25.2667	0.007635						25.2667	-0.006872						25.2667	-0.040434
25.2833	0.00504						25.2833	-0.008582						25.2833	-0.028348
25.3	0.000603						25.3	-0.00418						25.3	0.002201
25.3167	-0.001693						25.3167	0.000786						25.3167	0.009631
25.3333	-0.000717						25.3333	0.000501						25.3333	0.003986
25.35	0.001138						25.35	0.002184						25.35	-0.006139
25.3667	0.005548						25.3667	0.00282						25.3667	-0.011073
25.3833	0.008492						25.3833	0.002033						25.3833	-0.0181
25.4	0.009343						25.4	0.006814						25.4	-0.030192
25.4167	0.008901						25.4167	0.01311						25.4167	-0.037863
25.4333	0.009096						25.4333	0.014812						25.4333	-0.021522
25.45	0.007825						25.45	0.005294						25.45	0.013785
25.4667	0.008019						25.4667	0.008629						25.4667	0.054661
25.4833	0.00185						25.4833	0.056344						25.4833	0.090429
25.5	-0.006288						25.5	0.0606						25.5	0.096889
25.5167	-0.011195						25.5167	0.044671						25.5167	0.093695
25.5333	-0.00638						25.5333	0.02057						25.5333	0.092016
25.55	0.001951						25.55	0.002288						25.55	0.088914
25.5667	0.002913						25.5667	-0.038058						25.5667	0.086315
25.5833	0.007811						25.5833	-0.093015						25.5833	0.075635
25.6	0.00421						25.6	-0.111381						25.6	0.031754
25.6167	0.006058						25.6167	-0.105148						25.6167	-0.011187
25.6333	0.007119						25.6333	-0.083494						25.6333	-0.065773
25.65	-0.000779						25.65	-0.047103						25.65	-0.104323
25.6667	-0.005621						25.6667	-0.031772						25.6667	-0.122693
25.6833	-0.003681						25.6833	-0.01284						25.6833	-0.119878
25.7	0.003702						25.7	0.004082						25.7	-0.11296
25.7167	0.010254						25.7167	0.011521						25.7167	-0.103588
25.7333	0.01468						25.7333	0.005991						25.7333	-0.095699
25.75	0.012281						25.75	0.00289						25.75	-0.086721
25.7667	0.003267						25.7667	-0.00084						25.7667	-0.075483
25.7833	0.001496						25.7833	-0.007626						25.7833	-0.06437
25.8	0.00228						25.8	-0.012109						25.8	-0.049196
25.8167	-0.004551						25.8167	-0.024229						25.8167	-0.00443
25.8333	-0.005428						25.8333	-0.030808						25.8333	0.018093
25.85	-0.001868						25.85	-0.042912						25.85	0.037937
25.8667	0.005964						25.8667	-0.062553						25.8667	0.037056
25.8833	0.007055						25.8833	-0.027682						25.8833	0.034333
25.9	0.004503						25.9	0.025401						25.9	0.02935
25.9167	-0.0011						25.9167	0.060263						25.9167	0.024963
25.9333	-0.005146						25.9333	0.061824						25.9333	0.018373
25.95	-0.010196						25.95	0.058905						25.95	0.012957
25.9667	-0.00792						25.9667	0.041752						25.9667	-0.001671
25.9833	0.000888						25.9833	-0.024388						25.9833	-0.019481
26	-0.003953						26	-0.052469						26	-0.05408
26.0167	-0.003053						26.0167	-0.036971						26.0167	-0.076097
26.0333	0.009786						26.0333	-0.007246						26.0333	-0.087866
26.05	-0.049345						26.05	-0.099147						26.05	-0.178557
26.0667	-0.223571						26.0667	-0.316736						26.0667	-0.39326
26.0833	-0.350571						26.0833	-0.539266						26.0833	-0.660508
26.1	-0.493354						26.1	-0.68233						26.1	-0.910381
26.1167	-0.550471						26.1167	-0.702431						26.1167	-1.02968
26.1333	-0.543523						26.1333	-0.614478						26.1333	-0.955293
26.15	-0.553908						26.15	-0.544319						26.15	-0.853693
26.1667	-0.577649						26.1667	-0.483663						26.1667	-0.718682
26.1833	-0.558559						26.1833	-0.453739						26.1833	-0.61591
26.2	-0.532895						26.2	-0.487789						26.2	-0.549437
26.2167	-0.509781						26.2167	-0.462055						26.2167	-0.501891
26.2333	-0.489005						26.2333	-0.403836						26.2333	-0.472794
26.25	-0.45592						26.25	-0.365755						26.25	-0.461743
26.2667	-0.387288						26.2667	-0.343962						26.2667	-0.433526
26.2833	-0.33934						26.2833	-0.350177						26.2833	-0.419293
26.3	-0.315716						26.3	-0.334496						26.3	-0.418667
26.3167	-0.282166						26.3167	-0.265393						26.3167	-0.401454
26.3333	-0.254513						26.3333	-0.1906						26.3333	-0.344649
26.35	-0.239545						26.35	-0.153362						26.35	-0.296428
26.3667	-0.215911						26.3667	-0.170636						26.3667	-0.238201
26.3833	-0.189723						26.3833	-0.186571						26.3833	-0.210913
26.4	-0.166298						26.4	-0.189526						26.4	-0.174164
26.4167	-0.150866						26.4167	-0.142911						26.4167	-0.166832
26.4333	-0.135972						26.4333	-0.104043						26.4333	-0.149707
26.45	-0.126772						26.45	-0.095152						26.45	-0.089038
26.4667	-0.1182						26.4667	-0.091663						26.4667	-0.049053
26.4833	-0.111889						26.4833	-0.083819						26.4833	0.005545
26.5	-0.111356						26.5	-0.082297						26.5	0.028072
26.5167	-0.114252						26.5167	-0.07437						26.5167	0.0304
26.5333	-0.108057						26.5333	-0.06774						26.5333	0.037092
26.55	-0.099349						26.55	-0.062492						26.55	0.040686
26.5667	-0.099937						26.5667	-0.05624						26.5667	0.047169
26.5833	-0.09998						26.5833	-0.051369						26.5833	0.041049
26.6	-0.102074						26.6	-0.052778						26.6	0.001142
26.6167	-0.108687						26.6167	-0.055526						26.6167	-0.033248
26.6333	-0.121868						26.6333	-0.049062						26.6333	-0.042788
26.65	-0.124498						26.65	-0.054907						26.65	-0.048727
26.6667	-0.101169						26.6667	-0.065566						26.6667	-0.046419
26.6833	-0.044681						26.6833	-0.06467						26.6833	-0.004838
26.7	-0.008667						26.7	-0.01885						26.7	0.050895
26.7167	0.003402						26.7167	0.041625						26.7167	0.093478
26.7333	0.005051						26.7333	0.041186						26.7333	0.138777
26.75	0.000923						26.75	0.023791						26.75	0.136724
26.7667	0.003912						26.7667	0.021887						26.7667	0.12144
26.7833	0.003301						26.7833	0.026555						26.7833	0.113358
26.8	0.00562						26.8	0.022432						26.8	0.107243
26.8167	0.011585						26.8167	0.030579						26.8167	0.102431
26.8333	0.010562						26.8333	0.048443						26.8333	0.097125
26.85	0.009163						26.85	0.03319						26.85	0.092071
26.8667	0.008099						26.8667	-0.028536						26.8667	0.086849
26.8833	0.005486						26.8833	-0.060033						26.8833	0.08058
26.9	0.003459						26.9	-0.061889						26.9	0.077074
26.9167	0.000765						26.9167	-0.054529						26.9167	0.07312
26.9333	0.001592						26.9333	-0.05135						26.9333	0.070863
26.95	0.003215						26.95	-0.046036						26.95	0.068522
26.9667	0.006932						26.9667	-0.041936						26.9667	0.06593
26.9833	0.008345						26.9833	-0.037249						26.9833	0.064301
27	0.007959						27	-0.032186						27	0.062463
27.0167	0.008705						27.0167	-0.029631						27.0167	0.059555
27.0333	0.00799						27.0333	-0.022001						27.0333	0.056349
27.05	0.003549						27.05	-0.043679						27.05	0.054147
27.0667	0.006518						27.0667	-0.068079						27.0667	0.052574
27.0833	0.005008						27.0833	-0.107132						27.0833	0.050833
27.1	0.002661						27.1	-0.090166						27.1	0.049259
27.1167	0.001027						27.1167	-0.036183						27.1167	0.047167
27.1333	-0.000268						27.1333	-0.000864						27.1333	0.045125
27.15	0.000656						27.15	0.003138						27.15	0.043879
27.1667	-0.000806						27.1667	-0.003829						27.1667	0.041921
27.1833	-0.001054						27.1833	-0.01021						27.1833	0.039252
27.2	-0.000297						27.2	-0.017009						27.2	0.03675
27.2167	-0.00025						27.2167	-0.027404						27.2167	0.033897
27.2333	-0.001539						27.2333	-0.0076						27.2333	0.03177
27.25	-0.005423						27.25	0.034603						27.25	0.031275
27.2667	-0.003279						27.2667	0.055245						27.2667	0.03032
27.2833	-0.00193						27.2833	0.037075						27.2833	0.028318
27.3	-0.000707						27.3	0.020161						27.3	0.027238
27.3167	-0.000948						27.3167	-0.003069						27.3167	0.026382
27.3333	0.000867						27.3333	-0.016028						27.3333	0.025559
27.35	0.001718						27.35	-0.016216						27.35	0.023565
27.3667	0.004161						27.3667	-0.016028						27.3667	0.021821
27.3833	0.004091						27.3833	-0.023418						27.3833	0.020455
27.4	0.004984						27.4	-0.020173						27.4	0.015529
27.4167	0.005335						27.4167	-0.006245						27.4167	0.008966
27.4333	0.00079						27.4333	-0.001303						27.4333	0.004108
27.45	0.002316						27.45	-0.00239						27.45	0.00214
27.4667	0.005893						27.4667	-0.002598						27.4667	0.001301
27.4833	0.006959						27.4833	-0.008123						27.4833	-0.002342
27.5	0.002288						27.5	-0.015071						27.5	-0.012015
27.5167	-0.002005						27.5167	-0.01636						27.5167	-0.021548
27.5333	-0.003071						27.5333	-0.019431						27.5333	-0.027378
27.55	-0.003175						27.55	-0.027234						27.55	-0.029902
27.5667	-0.001478						27.5667	-0.032566						27.5667	-0.031252
27.5833	-0.006354						27.5833	-0.039615						27.5833	-0.034864
27.6	-0.009263						27.6	-0.051437						27.6	-0.03835
27.6167	-0.008361						27.6167	-0.059063						27.6167	-0.040332
27.6333	-0.006661						27.6333	-0.05972						27.6333	-0.041625
27.65	-0.001906						27.65	-0.034377						27.65	-0.044383
27.6667	-0.001295						27.6667	0.003275						27.6667	-0.044127
27.6833	-0.000935						27.6833	0.03628						27.6833	-0.044458
27.7	-0.002795						27.7	0.058692						27.7	-0.045542
27.7167	-0.005031						27.7167	0.047996						27.7167	-0.044496
27.7333	-0.006009						27.7333	0.003198						27.7333	-0.04365
27.75	-0.004307						27.75	-0.012626						27.75	-0.041799
27.7667	-0.000428						27.7667	0.002824						27.7667	-0.039111
27.7833	0.001231						27.7833	0.008939						27.7833	-0.036674
27.8	0.00243						27.8	0.007642						27.8	-0.034656
27.8167	0.002751						27.8167	0.002922						27.8167	-0.033719
27.8333	0.004204						27.8333	0.000779						27.8333	-0.034169
27.85	0.006578						27.85	0.002697						27.85	-0.032022
27.8667	0.006523						27.8667	0.005117						27.8667	-0.028327
27.8833	0.003245						27.8833	0.008668						27.8833	-0.026515
27.9	0.00139						27.9	0.011424						27.9	-0.022024
27.9167	0.003555						27.9167	0.009876						27.9167	-0.010972
27.9333	0.005806						27.9333	0.008561						27.9333	0.001182
27.95	0.003116						27.95	0.008837						27.95	0.006721
27.9667	-0.000872						27.9667	0.005513						27.9667	0.013013
27.9833	-0.002054						27.9833	-0.000198						27.9833	0.019096
28	0.000573						28	-0.00189						28	0.023882
28.0167	0.00408						28.0167	-0.00169						28.0167	0.026588
28.0333	0.004113						28.0333	0.000834						28.0333	0.03239
28.05	0.001928						28.05	0.001222						28.05	0.035135
28.0667	-0.001975						28.0667	-0.00132						28.0667	0.036457
28.0833	-0.002737						28.0833	-0.007045						28.0833	0.03623
28.1	-0.001238						28.1	-0.0139						28.1	0.036212
28.1167	-0.002251						28.1167	-0.019953						28.1167	0.034216
28.1333	0.002388						28.1333	-0.027369						28.1333	0.031848
28.15	0.00259						28.15	-0.027585						28.15	0.030527
28.1667	-0.002484						28.1667	-0.015993						28.1667	0.028536
28.1833	-0.00245						28.1833	-0.003606						28.1833	0.025875
28.2	-0.001243						28.2	0.040977						28.2	0.022753
28.2167	-0.006108						28.2167	0.058186						28.2167	0.019586
28.2333	-0.003519						28.2333	0.039909						28.2333	0.017576
28.25	-0.002941						28.25	0.028038						28.25	0.014686
28.2667	-0.005125						28.2667	0.023577						28.2667	0.013136
28.2833	-0.004045						28.2833	0.018992						28.2833	0.011209
28.3	-0.004136						28.3	0.014908						28.3	0.009324
28.3167	-0.002008						28.3167	0.010493						28.3167	0.007937
28.3333	-0.001179						28.3333	0.004877						28.3333	0.006787
28.35	-0.003657						28.35	-0.001954						28.35	0.006098
28.3667	6.2e-05						28.3667	-0.008744						28.3667	0.005241
28.3833	0.001687						28.3833	-0.011555						28.3833	0.004384
28.4	-0.002633						28.4	-0.014827						28.4	0.003779
28.4167	-0.001845						28.4167	-0.020528						28.4167	0.003123
28.4333	0.005097						28.4333	-0.025434						28.4333	0.003452
28.45	0.007727						28.45	-0.034527						28.45	0.001729
28.4667	0.007803						28.4667	-0.046132						28.4667	-0.000162
28.4833	0.009093						28.4833	-0.032491						28.4833	-0.000378
28.5	0.023278						28.5	0.036375						28.5	-0.001975
28.5167	0.023647						28.5167	0.054452						28.5167	-0.000738
28.5333	-0.008599						28.5333	0.070012						28.5333	4.9e-05
28.55	-0.0488						28.55	-0.01914						28.55	-0.035296
28.5667	-0.200914						28.5667	-0.22724						28.5667	-0.226809
28.5833	-0.322507						28.5833	-0.402682						28.5833	-0.517298
28.6	-0.412698						28.6	-0.541322						28.6	-0.758759
28.6167	-0.523029						28.6167	-0.626667						28.6167	-0.869525
28.6333	-0.540873						28.6333	-0.576868						28.6333	-0.849288
28.65	-0.521831						28.65	-0.542686						28.65	-0.794844
28.6667	-0.511456						28.6667	-0.505364						28.6667	-0.714525
28.6833	-0.502211						28.6833	-0.464735						28.6833	-0.623363
28.7	-0.494851						28.7	-0.43675						28.7	-0.54137
28.7167	-0.477986						28.7167	-0.414335						28.7167	-0.479117
28.7333	-0.453837						28.7333	-0.37966						28.7333	-0.43601
28.75	-0.424371						28.75	-0.329788						28.75	-0.398472
28.7667	-0.386447						28.7667	-0.279371						28.7667	-0.37115
28.7833	-0.322231						28.7833	-0.236323						28.7833	-0.347093
28.8	-0.272082						28.8	-0.199723						28.8	-0.313784
28.8167	-0.25706						28.8167	-0.177109						28.8167	-0.30114
28.8333	-0.241118						28.8333	-0.137211						28.8333	-0.288604
28.85	-0.228819						28.85	-0.118039						28.85	-0.262754
28.8667	-0.20982						28.8667	-0.118042						28.8667	-0.233513
28.8833	-0.187849						28.8833	-0.112895						28.8833	-0.216748
28.9	-0.171447						28.9	-0.101384						28.9	-0.196424
28.9167	-0.153621						28.9167	-0.093016						28.9167	-0.176925
28.9333	-0.136466						28.9333	-0.087839						28.9333	-0.156038
28.95	-0.116757						28.95	-0.087853						28.95	-0.140551
28.9667	-0.099393						28.9667	-0.088621						28.9667	-0.126028
28.9833	-0.08902						28.9833	-0.082063						28.9833	-0.116822
29	-0.088529						29	-0.07856						29	-0.109081
29.0167	-0.08787						29.0167	-0.075814						29.0167	-0.101373
29.0333	-0.08558						29.0333	-0.067886						29.0333	-0.093293
29.05	-0.073911						29.05	-0.068541						29.05	-0.086804
29.0667	-0.064671						29.0667	-0.065805						29.0667	-0.078725
29.0833	-0.063134						29.0833	-0.049042						29.0833	-0.072068
29.1	-0.064193						29.1	-0.030187						29.1	-0.065203
29.1167	-0.056795						29.1167	-0.013972						29.1167	-0.059336
29.1333	-0.049985						29.1333	-0.006141						29.1333	-0.052901
29.15	-0.05025						29.15	-0.002162						29.15	-0.048266
29.1667	-0.053613						29.1667	0.001148						29.1667	-0.045013
29.1833	-0.055386						29.1833	0.002029						29.1833	-0.042345
29.2	-0.047989						29.2	0.001528						29.2	-0.03905
29.2167	-0.038249						29.2167	0.002029						29.2167	-0.036003
29.2333	-0.018043						29.2333	0.003817						29.2333	-0.032652
29.25	0.00028						29.25	0.005689						29.25	-0.031603
29.2667	0.001645						29.2667	0.006932						29.2667	-0.029298
29.2833	0.008328						29.2833	0.006752						29.2833	-0.027453
29.3	0.021751						29.3	0.006154						29.3	-0.025985
29.3167	0.024624						29.3167	0.00618						29.3167	-0.024643
29.3333	0.019874						29.3333	0.005776						29.3333	-0.021837
29.35	0.015125						29.35	0.005204						29.35	-0.020872
29.3667	0.005058						29.3667	0.003879						29.3667	-0.019447
29.3833	-0.003124						29.3833	0.002637						29.3833	-0.01752
29.4	-0.009256						29.4	0.002317						29.4	-0.016723
29.4167	-0.013294						29.4167	0.002579						29.4167	-0.016724
29.4333	-0.023237						29.4333	0.003918						29.4333	-0.016948
29.45	-0.031464						29.45	0.004042						29.45	-0.016293
29.4667	-0.037263						29.4667	0.005087						29.4667	-0.014507
29.4833	-0.031381						29.4833	0.007262						29.4833	-0.011591
29.5	-0.023865						29.5	0.007847						29.5	-0.010893
29.5167	-0.024975						29.5167	0.006084						29.5167	-0.011122
29.5333	-0.028474						29.5333	0.003847						29.5333	-0.00999
29.55	-0.028707						29.55	0.001777						29.55	-0.008859
29.5667	-0.016841						29.5667	0.00021						29.5667	-0.006932
29.5833	0.000511						29.5833	0.000526						29.5833	-0.004251
29.6	0.015518						29.6	0.001178						29.6	-0.003538
29.6167	0.03894						29.6167	0.00057						29.6167	-0.00396
29.6333	0.052185						29.6333	-0.000471						29.6333	-0.003649
29.65	0.041984						29.65	-0.00214						29.65	-0.003463
29.6667	-0.015318						29.6667	-0.004103						29.6667	-0.002231
29.6833	-0.067387						29.6833	-0.006274						29.6833	-0.001837
29.7	-0.074406						29.7	-0.009744						29.7	-0.001358
29.7167	-0.050527						29.7167	-0.009783						29.7167	-0.002013
29.7333	-0.040048						29.7333	-0.011513						29.7333	-0.002935
29.75	-0.039367						29.75	-0.01609						29.75	-0.003772
29.7667	-0.028093						29.7667	-0.02075						29.7667	-0.004066
29.7833	-0.014223						29.7833	-0.024197						29.7833	-0.003857
29.8	-0.001399						29.8	-0.023624						29.8	-0.003439
29.8167	0.008576						29.8167	-0.023053						29.8167	-0.001933
29.8333	0.01365						29.8333	-0.024668						29.8333	-0.00102
29.85	0.016714						29.85	-0.023143						29.85	-0.000568
29.8667	0.019193						29.8667	-0.031373						29.8667	-0.000283
29.8833	0.021336						29.8833	-0.040651						29.8833	0.000546
29.9	0.018036						29.9	-0.008269						29.9	0.000915
29.9167	0.01394						29.9167	0.045592						29.9167	0.001787
29.9333	0.01227						29.9333	0.05102						29.9333	0.002663
29.95	0.011771						29.95	0.056657						29.95	0.002869
29.9667	0.01772						29.9667	0.051367						29.9667	0.002153
29.9833	0.018436						29.9833	0.042601						29.9833	0.002108
30	0.011951						30	0.038692						30	0.002691
30.0167	0.005632						30.0167	0.035582						30.0167	0.003527
30.0333	0.001612						30.0333	0.030144						30.0333	0.005089
30.05	-0.004291						30.05	0.024078						30.05	0.00506
30.0667	-0.006008						30.0667	0.019394						30.0667	0.005323
30.0833	-0.009274						30.0833	0.013412						30.0833	0.005378
30.1	-0.01321						30.1	0.005797						30.1	0.005474
30.1167	-0.016727						30.1167	0.00597						30.1167	0.006243
30.1333	-0.02004						30.1333	0.007826						30.1333	0.006864
30.15	-0.024608						30.15	0.009221						30.15	0.007025
30.1667	-0.02947						30.1667	0.006221						30.1667	0.007059
30.1833	-0.026418						30.1833	0.004895						30.1833	0.007932
30.2	-0.022864						30.2	0.002815						30.2	0.008846
30.2167	-0.016673						30.2167	-0.000313						30.2167	0.008423
30.2333	-0.01731						30.2333	0.00216						30.2333	0.008646
30.25	-0.015729						30.25	0.003586						30.25	0.008116
30.2667	-0.013896						30.2667	0.00497						30.2667	0.008255
30.2833	-0.008505						30.2833	-0.001726						30.2833	0.00806
30.3	-0.005709						30.3	-0.017298						30.3	0.008786
30.3167	0.002655						30.3167	-0.022324						30.3167	0.008717
30.3333	0.009465						30.3333	-0.013143						30.3333	0.008699
30.35	0.013637						30.35	-0.004506						30.35	0.009225
30.3667	0.005207						30.3667	-0.001814						30.3667	0.01063
30.3833	0.003266						30.3833	-0.003853						30.3833	0.01124
30.4	0.010955						30.4	-0.006144						30.4	0.011138
30.4167	0.006335						30.4167	-0.007477						30.4167	0.011537
30.4333	-0.003022						30.4333	-0.002992						30.4333	0.011254
30.45	-0.010829						30.45	-0.00282						30.45	0.009799
30.4667	-0.017213						30.4667	-0.006625						30.4667	0.007842
30.4833	-0.012543						30.4833	-0.010932						30.4833	0.006387
30.5	-0.025333						30.5	-0.013649						30.5	0.004765
30.5167	-0.025563						30.5167	-0.018047						30.5167	0.002174
30.5333	-0.012735						30.5333	-0.023587						30.5333	-3.9e-05
30.55	0.012737						30.55	-0.028165						30.55	-0.001165
30.5667	0.030715						30.5667	-0.035296						30.5667	-0.002165
30.5833	0.033327						30.5833	-0.038952						30.5833	-0.004044
30.6	0.036484						30.6	-0.042693						30.6	-0.005797
30.6167	0.035913						30.6167	-0.045225						30.6167	-0.009151
30.6333	0.031611						30.6333	-0.049693						30.6333	-0.012245
30.65	0.026012						30.65	-0.054287						30.65	-0.015465
30.6667	0.023091						30.6667	-0.070771						30.6667	-0.018308
30.6833	0.020883						30.6833	-0.097554						30.6833	-0.020062
30.7	0.022568						30.7	-0.053916						30.7	-0.021231
30.7167	0.022076						30.7167	0.04151						30.7167	-0.023373
30.7333	0.019442						30.7333	0.080516						30.7333	-0.025196
30.75	0.020117						30.75	0.064089						30.75	-0.026182
30.7667	0.016981						30.7667	0.056495						30.7667	-0.026288
30.7833	0.011333						30.7833	0.051958						30.7833	-0.026018
30.8	0.006481						30.8	0.044575						30.8	-0.026208
30.8167	0.004307						30.8167	0.03447						30.8167	-0.021635
30.8333	0.000705						30.8333	0.027718						30.8333	-0.016325
30.85	-0.003233						30.85	0.02151						30.85	-0.013484
30.8667	-0.004784						30.8667	0.01593						30.8667	-0.010686
30.8833	-0.003781						30.8833	0.013407						30.8833	-0.004621
30.9	-0.004705						30.9	0.008874						30.9	0.001108
30.9167	-0.005963						30.9167	0.004342						30.9167	0.002852
30.9333	-0.003292						30.9333	-0.002189						30.9333	0.002801
30.95	-0.000873						30.95	-0.006669						30.95	0.006979
30.9667	-0.006701						30.9667	-0.006166						30.9667	0.01325
30.9833	-0.012362						30.9833	-0.009431						30.9833	0.012613
31	0.005591						31	-0.016716						31	0.005779
31.0167	0.012825						31.0167	-0.014872						31.0167	-0.004661
31.0333	-0.027593						31.0333	0.0196						31.0333	-0.0036
31.05	-0.06106						31.05	-0.027277						31.05	-0.027787
31.0667	-0.228505						31.0667	-0.271688						31.0667	-0.208182
31.0833	-0.365471						31.0833	-0.449821						31.0833	-0.397873
31.1	-0.424771						31.1	-0.597559						31.1	-0.608204
31.1167	-0.43609						31.1167	-0.650171						31.1167	-0.79145
31.1333	-0.426859						31.1333	-0.554178						31.1333	-0.808054
31.15	-0.422818						31.15	-0.463376						31.15	-0.768178
31.1667	-0.41681						31.1667	-0.40364						31.1667	-0.706656
31.1833	-0.411137						31.1833	-0.395402						31.1833	-0.622023
31.2	-0.401528						31.2	-0.377116						31.2	-0.535045
31.2167	-0.396441						31.2167	-0.351585						31.2167	-0.479177
31.2333	-0.386545						31.2333	-0.325491						31.2333	-0.437975
31.25	-0.373801						31.25	-0.2896						31.25	-0.399076
31.2667	-0.315338						31.2667	-0.271545						31.2667	-0.366793
31.2833	-0.280488						31.2833	-0.254997						31.2833	-0.359714
31.3	-0.263893						31.3	-0.237863						31.3	-0.353011
31.3167	-0.243195						31.3167	-0.214489						31.3167	-0.312395
31.3333	-0.213123						31.3333	-0.19327						31.3333	-0.264528
31.35	-0.190629						31.35	-0.173518						31.35	-0.225369
31.3667	-0.162148						31.3667	-0.157449						31.3667	-0.190481
31.3833	-0.128434						31.3833	-0.141799						31.3833	-0.176108
31.4	-0.107615						31.4	-0.128033						31.4	-0.162697
31.4167	-0.097514						31.4167	-0.112382						31.4167	-0.146438
31.4333	-0.092568						31.4333	-0.098213						31.4333	-0.131238
31.45	-0.083685						31.45	-0.087311						31.45	-0.109589
31.4667	-0.080372						31.4667	-0.084572						31.4667	-0.091625
31.4833	-0.071866						31.4833	-0.076935						31.4833	-0.081909
31.5	-0.06244						31.5	-0.067958						31.5	-0.075207
31.5167	-0.053558						31.5167	-0.060403						31.5167	-0.066075
31.5333	-0.052676						31.5333	-0.058138						31.5333	-0.055842
31.55	-0.050665						31.55	-0.0596						31.55	-0.045568
31.5667	-0.046392						31.5667	-0.072491						31.5667	-0.034834
31.5833	-0.040905						31.5833	-0.091118						31.5833	-0.02749
31.6	-0.040233						31.6	-0.074325						31.6	-0.020943
31.6167	-0.039352						31.6167	-0.030651						31.6167	-0.016359
31.6333	-0.032864						31.6333	0.017784						31.6333	-0.012956
31.65	-0.027757						31.65	0.026277						31.65	-0.00947
31.6667	-0.026586						31.6667	0.021833						31.6667	-0.007951
31.6833	-0.03291						31.6833	0.015086						31.6833	-0.006809
31.7	-0.025459						31.7	-0.009203						31.7	-0.004746
31.7167	-0.015161						31.7167	-0.050029						31.7167	-0.002804
31.7333	-0.011397						31.7333	-0.065994						31.7333	-0.000388
31.75	-0.008429						31.75	-0.059476						31.75	0.001275
31.7667	-0.00186						31.7667	-0.045757						31.7667	0.002393
31.7833	0.000229						31.7833	-0.027139						31.7833	0.002967
31.8	0.000433						31.8	0.033138						31.8	0.002327
31.8167	0.000513						31.8167	0.051255						31.8167	0.002529
31.8333	0.001008						31.8333	0.03315						31.8333	0.001763
31.85	0.004936						31.85	0.002694						31.85	0.000411
31.8667	0.005892						31.8667	-0.01495						31.8667	-0.000271
31.8833	0.005215						31.8833	-0.02443						31.8833	-0.000912
31.9	0.005878						31.9	-0.033072						31.9	-0.001677
31.9167	0.009638						31.9167	-0.03715						31.9167	-0.001769
31.9333	0.012434						31.9333	-0.019417						31.9333	-0.001967
31.95	0.012341						31.95	0.00983						31.95	-0.002501
31.9667	0.012374						31.9667	0.041798						31.9667	-0.002574
31.9833	0.012615						31.9833	0.042281						31.9833	-0.001265
32	0.013318						32	0.028111						32	-0.000249
32.0167	0.014648						32.0167	0.017668						32.0167	0.000687
32.0333	0.015391						32.0333	-0.001609						32.0333	0.002377
32.05	0.016049						32.05	-0.025031						32.05	0.005197
32.0667	0.018508						32.0667	-0.044182						32.0667	0.007599
32.0833	0.017534						32.0833	-0.039469						32.0833	0.009372
32.1	0.016016						32.1	-0.037351						32.1	0.01169
32.1167	0.012949						32.1167	-0.018109						32.1167	0.013886
32.1333	0.013732						32.1333	-0.014354						32.1333	0.015683
32.15	0.012756						32.15	-0.020061						32.15	0.016392
32.1667	0.012535						32.1667	-0.025056						32.1667	0.018398
32.1833	0.014281						32.1833	-0.024567						32.1833	0.021744
32.2	0.010584						32.2	-0.023868						32.2	0.024756
32.2167	0.004626						32.2167	-0.03125						32.2167	0.025383
32.2333	-0.000411						32.2333	-0.036029						32.2333	0.025154
32.25	-0.003774						32.25	-0.032853						32.25	0.02547
32.2667	-0.007262						32.2667	-0.016153						32.2667	0.026456
32.2833	-0.011002						32.2833	-0.001045						32.2833	0.026437
32.3	-0.01068						32.3	0.062756						32.3	0.02646
32.3167	-0.006046						32.3167	0.121282						32.3167	0.026065
32.3333	-0.007064						32.3333	0.125432						32.3333	0.023911
32.35	-0.008041						32.35	0.103916						32.35	0.021925
32.3667	-0.007217						32.3667	0.063224						32.3667	0.020315
32.3833	-0.006184						32.3833	0.013783						32.3833	0.018119
32.4	-0.010426						32.4	0.013494						32.4	0.016175
32.4167	-0.010607						32.4167	0.012787						32.4167	0.013728
32.4333	-0.009197						32.4333	0.015358						32.4333	0.012064
32.45	-0.006531						32.45	0.015334						32.45	0.00906
32.4667	-0.001939						32.4667	0.01062						32.4667	0.005847
32.4833	-0.000194						32.4833	0.008921						32.4833	0.00255
32.5	-0.000417						32.5	0.010027						32.5	0.006706
32.5167	-0.000137						32.5167	0.0095						32.5167	0.010442
32.5333	0.002194						32.5333	0.01125						32.5333	0.008903
32.55	0.00394						32.55	0.013419						32.55	0.013183
32.5667	0.003215						32.5667	0.01475						32.5667	0.021189
32.5833	0.001151						32.5833	0.015872						32.5833	0.025385
32.6	-0.000579						32.6	0.017832						32.6	0.029079
32.6167	-0.00235						32.6167	0.015521						32.6167	0.038593
32.6333	-0.002236						32.6333	0.013853						32.6333	0.044583
32.65	-0.001411						32.65	0.012437						32.65	0.047182
32.6667	-0.002218						32.6667	0.012697						32.6667	0.046808
32.6833	-0.003235						32.6833	0.016054						32.6833	0.039567
32.7	-0.001823						32.7	0.018323						32.7	0.030066
32.7167	0.000384						32.7167	0.017661						32.7167	-0.006776
32.7333	0.001378						32.7333	0.014661						32.7333	-0.045587
32.75	-0.000768						32.75	0.013797						32.75	-0.058193
32.7667	1.7e-05						32.7667	0.015613						32.7667	-0.084824
32.7833	4.9e-05						32.7833	0.015586						32.7833	-0.086544
32.8	0.000206						32.8	0.009196						32.8	-0.062055
32.8167	0.000196						32.8167	0.011598						32.8167	-0.038487
32.8333	0.000187						32.8333	0.023073						32.8333	-0.034288
32.85	0.000723						32.85	0.024584						32.85	-0.041484
32.8667	0.003981						32.8667	-0.025193						32.8667	-0.041605
32.8833	0.0028						32.8833	-0.037791						32.8833	-0.045242
32.9	-0.001228						32.9	-0.031842						32.9	-0.050889
32.9167	-0.003204						32.9167	-0.015175						32.9167	-0.051387
32.9333	-0.004089						32.9333	-0.007418						32.9333	-0.051747
32.95	-0.000703						32.95	-0.000499						32.95	-0.054755
32.9667	0.003185						32.9667	0.009183						32.9667	-0.057512
32.9833	0.006612						32.9833	-0.010232						32.9833	-0.057548
33	0.009705						33	-0.037477						33	-0.05683
33.0167	0.007522						33.0167	-0.04136						33.0167	-0.053642
33.0333	0.004128						33.0333	-0.032104						33.0333	-0.050636
33.05	0.004502						33.05	-0.024062						33.05	-0.049988
33.0667	0.002782						33.0667	-0.014513						33.0667	-0.044398
33.0833	0.004998						33.0833	0.002698						33.0833	-0.039688
33.1	0.004786						33.1	0.023342						33.1	-0.035648
33.1167	0.001643						33.1167	0.058054						33.1167	-0.019341
33.1333	-0.004051						33.1333	0.065245						33.1333	0.001672
33.15	-0.001665						33.15	0.066574						33.15	0.009988
33.1667	0.000344						33.1667	0.05618						33.1667	0.010642
33.1833	0.004237						33.1833	0.025773						33.1833	0.015357
33.2	0.008508						33.2	-0.025442						33.2	0.020156
33.2167	0.004823						33.2167	-0.065312						33.2167	0.021647
33.2333	-0.002629						33.2333	-0.045132						33.2333	0.024083
33.25	-0.007651						33.25	-0.034583						33.25	0.026889
33.2667	-0.011209						33.2667	-0.031236						33.2667	0.029903
33.2833	-0.014515						33.2833	-0.029103						33.2833	0.030573
33.3	-0.013677						33.3	-0.024709						33.3	0.02894
33.3167	-0.006767						33.3167	-0.018557						33.3167	0.028312
33.3333	-0.001908						33.3333	-0.016048						33.3333	0.028194
33.35	-0.004836						33.35	-0.013794						33.35	0.030249
33.3667	-0.003075						33.3667	-0.009153						33.3667	0.030545
[truncated: 910 more rows]

## Sheet: Source Data underlying fig.7e
Time	pBioZ									pBioZ	SD		ΔBioH									ΔBioH		R39A									R39A			R153A									R153A			R221A
0	-0.001	-0.004	0.0005	0.002	-0.003	-0.002	0.005	-0.001	0.002	-0.000166667	0.00282843		-0.006	-0.008	-0.006	-0.007	-0.007	-0.006	-0.005	-0.003	0.004	-0.00488889		0.003	0.001	0.002	0.002	-0.007	-0.003	-0.005	-0.005	-0.001	-0.00144444			0	0.002	-0.002	0.002	-0.0003	0.001	0.009	-0.001	0.003	0.00152222			0	-0.002
1	0.002	-0.002	0.002	0.001	-0.001	0.000433333	0.006	0.003	0.004	0.00171481	0.00246786		-0.008	-0.011	-0.007	-0.008	-0.011	-0.011	-0.01	-0.008	-0.004	-0.00866667		0.011	0.001	0.003	-0.003	-0.007	-0.005	-0.004	-0.002	0.000333333	-0.00062963			0.001	0.002	0.005	0.001	0.000733333	0.000433333	0.01	0.000333333	0.004	0.00272222			0.002	0.000533333
2	0.002	-0.000333333	0.004	0.003	0.001	0.002	0.01	0.007	0.01	0.0042963	0.00382406		-0.006	-0.009	-0.008	-0.006	-0.01	-0.008	-0.005	-0.007	-0.003	-0.00688889		0.02	0.013	0.017	-0.0004	-0.001	-0.001	0.004	0.008	0.008	0.00751111			0.003	0.004	0.005	0.004	0.004	0.004	0.012	0.003	0.007	0.00511111			0.003	0.003
3	0.006	0.004	0.008	0.006	0.006	0.008	0.018	0.014	0.02	0.01	0.00583095		-0.004	-0.008	-0.007	-0.005	-0.01	-0.005	-0.002	-0.008	-0.004	-0.00588889		0.041	0.028	0.037	0.013	0.004	0.002	0.011	0.013	0.014	0.0181111			0.006	0.005	0.01	0.008	0.007	0.008	0.015	0.007	0.011	0.00855556			0.005	0.004
4	0.012	0.007	0.013	0.013	0.013	0.014	0.033	0.033	0.035	0.0192222	0.0110315		0.003	-0.01	-0.008	-0.006	-0.013	-0.008	-0.003	-0.009	-0.004	-0.00644444		0.076	0.06	0.054	0.01	0.008	0.01	0.026	0.029	0.034	0.0341111			0.013	0.011	0.014	0.012	0.014	0.014	0.027	0.014	0.02	0.0154444			0.01	0.008
5	0.023	0.017	0.025	0.026	0.025	0.027	0.074	0.071	0.081	0.041	0.0260336		0.002	-0.008	-0.008	-0.005	-0.009	-0.008	0.004	-0.007	-0.003	-0.00466667		0.076	0.097	0.077	0.144	0.017	0.02	0.04	0.037	0.038	0.0606667			0.025	0.015	0.018	0.028	0.026	0.026	0.039	0.027	0.036	0.0266667			0.014	0.012
6	0.046	0.034	0.045	0.071	0.052	0.07	0.241	0.163	0.241	0.107	0.0848764		0.002	-0.005	-0.005	-0.003	-0.009	-0.009	-0.000633333	-0.006	-0.003	-0.00429259		0.105	0.119	0.102	0.125	0.017	0.017	0.085	0.076	0.047	0.077			0.034	0.037	0.04	0.048	0.042	0.043	0.064	0.055	0.08	0.0492222			0.024	0.02
7	0.148	0.094	0.162	0.2	0.104	0.138	0.383	0.265	0.362	0.206222	0.107269		-0.002	-0.004	-0.003	-0.004	-0.009	-0.009	-0.01	-0.007	-0.003	-0.00566667		0.125	0.172	0.155	0.115	0.033	0.027	0.16	0.11	0.064	0.106778			0.048	0.081	0.064	0.172	0.149	0.139	0.237	0.23	0.241	0.151222			0.041	0.038
8	0.226	0.149	0.308	0.275	0.18	0.154	0.469	0.336	0.416	0.279222	0.114078		-0.002	-0.004	-0.003	-0.003	-0.011	-0.012	-0.01	-0.007	-0.005	-0.00633333		0.164	0.184	0.204	0.137	0.063	0.041	0.204	0.143	0.081	0.135667			0.073	0.07	0.058	0.334	0.293	0.274	0.363	0.372	0.334	0.241222			0.08	0.078
9	0.237	0.226	0.419	0.422	0.338	0.398	0.583	0.494	0.585	0.411333	0.13083		-0.000966667	-0.000966667	0.001	-0.000966667	-0.008	-0.008	-0.009	-0.007	-0.003	-0.0041		0.217	0.267	0.259	0.16	0.089	0.064	0.218	0.276	0.112	0.184667			0.124	0.109	0.191	0.476	0.411	0.397	0.446	0.429	0.472	0.339444			0.238	0.189
10	0.37	0.349	0.565	0.596	0.522	0.595	0.755	0.684	0.743	0.575444	0.145497		0.002	0.003	0.005	0.000166667	-0.009	-0.006	-0.007	-0.007	-0.003	-0.00242593		0.335	0.441	0.251	0.213	0.153	0.105	0.276	0.301	0.154	0.247667			0.186	0.209	0.297	0.575	0.55	0.551	0.649	0.624	0.605	0.471778			0.226	0.2
11	0.566	0.552	0.718	0.735	0.714	0.748	0.877	0.839	0.855	0.733778	0.116359		0.003	0.005	0.011	-0.004	-0.009	-0.011	-0.011	-0.008	-0.004	-0.00311111		0.432	0.603	0.529	0.253	0.158	0.145	0.341	0.343	0.212	0.335111			0.264	0.275	0.284	0.699	0.691	0.682	0.757	0.715	0.699	0.562889			0.337	0.302
12	0.681	0.654	0.811	0.857	0.854	0.868	0.981	0.971	0.983	0.851111	0.121638		0.027	0.022	0.019	-0.005	-0.009	-0.01	-0.011	-0.008	-0.002	0.00255556		0.593	0.696	0.717	0.344	0.228	0.287	0.389	0.347	0.283	0.431556			0.357	0.475	0.563	0.799	0.8	0.801	0.858	0.831	0.808	0.699111			0.525	0.464
13	0.81	0.76	0.924	0.959	0.972	0.975	1.057	1.061	1.071	0.954333	0.109435		0.039	0.03	0.019	-0.004	-0.008	-0.009	-0.01	-0.007	-0.002	0.00533333		0.667	0.787	0.836	0.423	0.337	0.403	0.428	0.408	0.359	0.516444			0.434	0.608	0.591	0.885	0.89	0.901	0.918	0.906	0.887	0.78			0.691	0.645
14	0.925	0.92	1.005	1.025	1.065	1.059	1.118	1.15	1.13	1.04411	0.08381		0.034	0.028	0.023	-0.004	-0.007	-0.007	-0.01	-0.009	-0.002	0.00511111		0.748	0.855	0.944	0.443	0.375	0.532	0.441	0.452	0.447	0.581889			0.514	0.784	0.773	0.954	0.959	0.982	0.999	0.986	0.955	0.878444			0.797	0.766
15	1.042	1.071	1.075	1.105	1.143	1.139	1.192	1.237	1.198	1.13356	0.0660759		0.037	0.036	0.032	-0.0007	0.007	-0.006	-0.007	-0.006	0.0004	0.0103		0.831	0.949	1.01	0.495	0.534	0.656	0.487	0.553	0.597	0.679111			0.695	0.935	0.934	1.041	1.048	1.067	1.064	1.067	1.048	0.988778			0.866	0.884
16	1.143	1.2	1.153	1.191	1.206	1.216	1.259	1.311	1.273	1.21689	0.055221		0.046	0.052	0.057	0.0008	0.008	-0.002	-0.006	-0.004	0.002	0.0170889		0.905	1.05	1.089	0.579	0.698	0.792	0.517	0.602	0.702	0.770444			0.809	1.028	1.025	1.116	1.121	1.136	1.125	1.134	1.107	1.06678			0.95	1.014
17	1.237	1.296	1.226	1.267	1.297	1.295	1.328	1.372	1.333	1.29456	0.0466023		0.056	0.083	0.08	0.004	0.011	-0.000666667	-0.005	-0.004	0.002	0.0251481		1.038	1.145	1.184	0.643	0.874	0.924	0.623	0.717	0.794	0.882444			0.914	1.124	1.117	1.191	1.202	1.208	1.2	1.205	1.18	1.149			1.083	1.168
18	1.252	1.349	1.278	1.347	1.377	1.368	1.365	1.409	1.37	1.34611	0.0497756		0.075	0.086	0.113	0.007	0.012	0.003	-0.005	-0.002	0.005	0.0326667		1.169	1.223	1.265	0.721	1.018	1.05	0.755	0.85	0.862	0.990333			1.015	1.202	1.202	1.277	1.284	1.284	1.265	1.269	1.253	1.22789			1.184	1.211
19	1.253	1.41	1.31	1.418	1.439	1.411	1.403	1.44	1.405	1.38767	0.0632851		0.088	0.098	0.137	0.009	0.017	0.005	-0.004	-0.002	0.005	0.0392222		1.223	1.265	1.308	0.786	1.101	1.122	0.817	0.949	0.899	1.05222			1.102	1.273	1.267	1.334	1.339	1.34	1.315	1.313	1.317	1.28889			1.269	1.288
20	1.275	1.462	1.338	1.455	1.479	1.425	1.44	1.496	1.434	1.42267	0.0711969		0.115	0.122	0.139	0.029	0.014	0.018	0.000733333	0.003	0.009	0.0499704		1.336	1.314	1.356	0.932	1.21	1.231	0.936	1.039	1.007	1.15122			1.194	1.342	1.349	1.369	1.375	1.383	1.339	1.345	1.355	1.339			1.338	1.349
21	1.33	1.506	1.38	1.487	1.523	1.472	1.492	1.537	1.482	1.46767	0.0681597		0.133	0.138	0.151	0.055	0.039	0.032	0.003	0.003	0.018	0.0635556		1.381	1.28	1.443	1.096	1.302	1.313	1.022	1.036	1.091	1.21822			1.267	1.386	1.42	1.405	1.404	1.41	1.372	1.367	1.375	1.37844			1.388	1.407
22	1.378	1.564	1.432	1.497	1.575	1.518	1.536	1.597	1.528	1.51389	0.0701025		0.161	0.164	0.187	0.025	0.025	0.031	0.017	0.012	0.046	0.0742222		1.474	1.298	1.503	1.24	1.369	1.379	1.104	1.029	1.131	1.28078			1.325	1.407	1.43	1.417	1.412	1.416	1.374	1.392	1.385	1.39533			1.448	1.451
23	1.445	1.564	1.492	1.545	1.618	1.565	1.582	1.64	1.571	1.558	0.0596322		0.185	0.18	0.189	0.028	0.026	0.026	0.051	0.047	0.061	0.0881111		1.546	1.253	1.56	1.349	1.445	1.448	1.188	1.086	1.215	1.34333			1.353	1.436	1.452	1.459	1.456	1.453	1.421	1.432	1.397	1.42878			1.485	1.499
24	1.509	1.574	1.542	1.587	1.674	1.617	1.593	1.71	1.624	1.60333	0.0621289		0.214	0.201	0.226	0.036	0.035	0.032	0.063	0.043	0.063	0.101444		1.631	1.231	1.561	1.43	1.495	1.496	1.264	1.122	1.232	1.38467			1.389	1.477	1.461	1.49	1.495	1.49	1.445	1.461	1.444	1.46133			1.522	1.541
25	1.56	1.582	1.57	1.605	1.713	1.646	1.592	1.754	1.678	1.63333	0.0685547		0.236	0.218	0.225	0.052	0.049	0.043	0.029	0.037	0.047	0.104		1.626	1.178	1.546	1.46	1.517	1.522	1.277	1.148	1.212	1.38733			1.43	1.494	1.483	1.51	1.533	1.529	1.48	1.476	1.469	1.48933			1.551	1.59
26	1.606	1.58	1.57	1.607	1.719	1.655	1.591	1.783	1.716	1.64744	0.0752813		0.257	0.238	0.255	0.089	0.067	0.062	0.034	0.032	0.04	0.119333		1.685	1.198	1.546	1.5	1.535	1.554	1.282	1.171	1.211	1.40911			1.482	1.504	1.514	1.52	1.545	1.548	1.496	1.495	1.498	1.51133			1.544	1.652
27	1.629	1.591	1.561	1.605	1.729	1.645	1.589	1.843	1.77	1.66244	0.0962485		0.277	0.252	0.268	0.102	0.086	0.077	0.048	0.045	0.051	0.134		1.658	1.23	1.474	1.516	1.54	1.427	1.272	1.191	1.217	1.39167			1.518	1.479	1.485	1.495	1.525	1.535	1.48	1.482	1.495	1.49933			1.571	1.7
28	1.695	1.628	1.562	1.594	1.721	1.637	1.57	1.886	1.808	1.67789	0.111051		0.297	0.271	0.272	0.129	0.139	0.1	0.067	0.064	0.069	0.156444		1.612	1.229	1.414	1.484	1.528	1.376	1.263	1.174	1.232	1.368			1.519	1.484	1.506	1.49	1.494	1.524	1.453	1.464	1.484	1.49089			1.603	1.74
29	1.734	1.646	1.56	1.592	1.72	1.638	1.56	1.933	1.871	1.69489	0.133452		0.308	0.281	0.277	0.167	0.16	0.126	0.086	0.083	0.089	0.175222		1.632	1.144	1.35	1.505	1.533	1.358	1.237	1.17	1.25	1.35322			1.569	1.492	1.507	1.477	1.496	1.515	1.443	1.448	1.467	1.49044			1.622	1.798
30	1.787	1.677	1.556	1.573	1.701	1.632	1.562	1.96	1.889	1.70411	0.146544		0.306	0.282	0.287	0.197	0.232	0.159	0.125	0.125	0.117	0.203333		1.601	1.178	1.296	1.509	1.555	1.397	1.232	1.147	1.248	1.35144			1.62	1.517	1.539	1.458	1.474	1.5	1.432	1.44	1.43	1.49			1.66	1.848
[truncated: 127 more columns]

## Sheet: Source Data underlying fig.8c
DP_X	DP_Y	Baseline_X	Baseline_Y	Fit_X	Fit_Y	NDH_X	NDH_Y		DP_X	DP_Y	Baseline_X	Baseline_Y	Fit_X	Fit_Y	NDH_X	NDH_Y		DP_X	DP_Y	Baseline_X	Baseline_Y	Fit_X	Fit_Y	NDH_X	NDH_Y
0.083333	-0.005299			0.029211	-24.7194	0.176127	-23.8499		0.083333	0.015983			0.029211	-24.8716	0.176127	-23.5725		0.083333	0.015547			0.029211	-24.4252	0.176127	-23.002
0.1	-0.006531			0.176127	-24.3017	0.324462	-23.6542		0.1	0.010567			0.176127	-24.4599	0.324462	-24.0752		0.1	0.006737			0.176127	-23.9057	0.324462	-23.4747
0.116667	-0.006382			0.324462	-23.2745	0.474216	-21.7398		0.116667	0.010259			0.324462	-23.4648	0.474216	-22.2932		0.116667	0.004709			0.324462	-22.7127	0.474216	-21.676
0.133333	-0.005772			0.474216	-21.5131	0.62539	-18.4355		0.133333	0.007941			0.474216	-21.7992	0.62539	-19.083		0.133333	0.001886			0.474216	-20.8833	0.62539	-17.8824
0.15	-0.005246			0.62539	-18.5753	0.777983	-14.445		0.15	0.004451			0.62539	-19.0704	0.777983	-15.0266		0.15	-0.000979			0.62539	-18.1937	0.777983	-13.8842
0.166667	-0.004427			0.777983	-14.3963	0.931997	-9.84069		0.166667	0.001212			0.777983	-15.1585	0.931997	-10.3804		0.166667	-0.003885			0.777983	-14.6877	0.931997	-10.8492
0.183333	-0.003441			0.931997	-10.0262	1.08743	-6.72434		0.183333	-0.000645			0.931997	-10.8795	1.08743	-7.89755		0.183333	-0.006206			0.931997	-10.9526	1.08743	-9.04613
0.2	-0.002616			1.08743	-6.74913	1.24428	-4.81681		0.2	-0.001629			1.08743	-7.46237	1.24428	-5.02613		0.2	-0.005647			1.08743	-7.77947	1.24428	-5.2082
0.216667	-0.002461			1.24428	-4.74773	1.40255	-3.86899		0.216667	-0.001775			1.24428	-5.26786	1.40255	-4.19668		0.216667	-0.006177			1.24428	-5.50975	1.40255	-4.06525
0.233333	-0.002432			1.40255	-3.59322	1.56224	-3.0641		0.233333	-0.002047			1.40255	-3.96618	1.56224	-3.41374		0.233333	-0.005618			1.40255	-4.01859	1.56224	-1.87436
0.25	-0.002068			1.56224	-2.912	1.72335	-2.60745		0.25	-0.001105			1.56224	-3.1886	1.72335	-3.2242		0.25	-0.004348			1.56224	-3.05666	1.72335	-2.85743
0.266667	-0.001578			1.72335	-2.49043	1.88589	-2.21435		0.266667	-0.00255			1.72335	-2.7053	1.88589	-2.67445		0.266667	-0.002868			1.72335	-2.42601	1.88589	-2.08427
0.283333	-0.000837			1.88589	-2.21628	2.04983	-2.12914		0.283333	-0.003199			1.88589	-2.39081	2.04983	-2.53529		0.283333	-0.001262			1.88589	-2.00033	2.04983	-1.74663
0.3	4e-06			2.04983	-2.02987	2.21521	-1.63445		0.3	-0.003986			2.04983	-2.17719	2.21521	-1.58026		0.3	-0.000338			2.04983	-1.70374	2.21521	-2.03597
0.316667	0.00118			2.21521	-1.89817	2.38199	-1.41655		0.316667	-0.007327			2.21521	-2.02651	2.38199	-2.06142		0.316667	-0.00088			2.21521	-1.49075	2.38199	-0.796609
0.333333	0.002355			2.38199	-1.80201	2.5502	-1.49726		0.333333	-0.007947			2.38199	-1.91673	2.5502	-0.797085		0.333333	-0.001421			2.38199	-1.33355	2.5502	-1.06227
0.35	0.00395			2.5502	-1.72983	2.71983	-2.07823		0.35	-0.008273			2.5502	-1.83448	2.71983	-1.40178		0.35	-0.002298			2.5502	-1.21468	2.71983	-1.61067
0.366667	0.005293			2.71983	-1.67433	2.89088	-1.54405		0.366667	-0.007135			2.71983	-1.77137	2.89088	-2.02198		0.366667	-0.001709			2.71983	-1.12284	2.89088	-0.886335
0.383333	0.005632			2.89088	-1.63075				0.383333	-0.006833			2.89088	-1.72192				0.383333	-0.000618			2.89088	-1.05052
0.4	0.005494								0.4	-0.008474								0.4	0.000173
0.416667	0.00565								0.416667	-0.009737								0.416667	0.001215
0.433333	0.005052								0.433333	-0.007107								0.433333	0.003262
0.45	0.004496								0.45	-0.003933								0.45	0.004932
0.466667	0.004066								0.466667	-0.004819								0.466667	0.004508
0.483333	0.003635								0.483333	-0.005246								0.483333	0.003038
0.5	0.002147								0.5	-0.005265								0.5	0.002317
0.516667	0.001623								0.516667	-0.004155								0.516667	-0.001711
0.533333	-7.4e-05								0.533333	-0.004258								0.533333	-0.002724
0.55	-0.001101								0.55	-0.004236								0.55	-0.001644
0.566667	-0.002589								0.566667	-0.005805								0.566667	-0.003369
0.583333	-0.002653								0.583333	-0.005113								0.583333	-0.003043
0.6	-0.00302								0.6	-0.003923								0.6	-0.000919
0.616667	-0.003429								0.616667	-0.000974								0.616667	-0.000596
0.633333	-0.003377								0.633333	0.002101								0.633333	-0.00291
0.65	-0.003366								0.65	0.004213								0.65	-0.004345
0.666667	-0.003565								0.666667	0.006241								0.666667	-0.00398
0.683333	-0.002718								0.683333	0.008143								0.683333	-0.003321
0.7	-0.002924								0.7	0.007917								0.7	-0.001446
0.716667	-0.001664								0.716667	0.005639								0.716667	0.004742
0.733333	-0.001074								0.733333	0.004031								0.733333	0.005654
0.75	-0.000191								0.75	0.004726								0.75	0.002715
0.766667	-0.000187								0.766667	0.006468								0.766667	0.003585
0.783333	6.9e-05								0.783333	0.0062								0.783333	0.013834
0.8	0.000951								0.8	0.006028								0.8	0.047911
0.816667	0.001207								0.816667	0.005062								0.816667	0.062854
0.833333	0.001924								0.833333	0.006315								0.833333	0.041874
0.85	0.002976								0.85	0.00673								0.85	-0.006738
0.866667	0.004697								0.866667	0.007145								0.866667	-0.027843
0.883333	0.005204								0.883333	0.007393								0.883333	-0.02994
0.9	0.006051								0.9	0.005058								0.9	-0.030516
0.916667	0.006482								0.916667	0.003395								0.916667	-0.025189
0.933333	0.004442								0.933333	-0.001451								0.933333	-0.020322
0.95	0.0037								0.95	-0.001817								0.95	-0.017131
0.966667	0.002498								0.966667	-0.000215								0.966667	-0.012432
0.983333	0.003724								0.983333	-0.000581								0.983333	-0.003588
1	0.006713								1	0.003041								1	0.000984
1.01667	0.001625								1.01667	0.016294								1.01667	0.008233
1.03333	0.000639								1.03333	0.003295								1.03333	0.004638
1.05	-0.078346								1.05	-0.122957								1.05	-0.099733
1.06667	-0.176005								1.06667	-0.259173								1.06667	-0.213357
1.08333	-0.249799								1.08333	-0.310188								1.08333	-0.25702
1.1	-0.277118								1.1	-0.293411								1.1	-0.249013
1.11667	-0.262943								1.11667	-0.263069								1.11667	-0.23364
1.13333	-0.237338								1.13333	-0.218073								1.13333	-0.218016
1.15	-0.201642								1.15	-0.183334								1.15	-0.20101
1.16667	-0.174404								1.16667	-0.156341								1.16667	-0.170983
1.18333	-0.14097								1.18333	-0.131735								1.18333	-0.119436
1.2	-0.107202								1.2	-0.109092								1.2	-0.094046
1.21667	-0.083563								1.21667	-0.083769								1.21667	-0.062126
1.23333	-0.07014								1.23333	-0.06234								1.23333	-0.030499
1.25	-0.057387								1.25	-0.039195								1.25	-0.02885
1.26667	-0.05171								1.26667	-0.019148								1.26667	0.046654
1.28333	-0.045405								1.28333	-0.015973								1.28333	0.120483
1.3	-0.042873								1.3	-0.020753								1.3	0.061442
1.31667	-0.039877								1.31667	-0.022392								1.31667	-0.017992
1.33333	-0.036085								1.33333	-0.017081								1.33333	-0.065773
1.35	-0.032294								1.35	-0.011394								1.35	-0.102041
1.36667	-0.029005								1.36667	-0.008553								1.36667	-0.127507
1.38333	-0.026888								1.38333	-0.005964								1.38333	-0.100386
1.4	-0.023524								1.4	-0.002246								1.4	-0.067631
1.41667	-0.020659								1.41667	-0.006317								1.41667	-0.039902
1.43333	-0.01905								1.43333	-0.010805								1.43333	-0.02243
1.45	-0.017566								1.45	-0.013913								1.45	-0.012495
1.46667	-0.015957								1.46667	-0.01522								1.46667	-0.010891
1.48333	-0.013594								1.48333	-0.015689								1.48333	-0.010794
1.5	-0.012708								1.5	-0.015829								1.5	-0.008992
1.51667	-0.011777								1.51667	-0.012787								1.51667	-0.00849
1.53333	-0.010135								1.53333	-0.011379								1.53333	-0.010541
1.55	-0.010041								1.55	-0.010598								1.55	-0.009619
1.56667	-0.009403								1.56667	-0.009608								1.56667	-0.00719
1.58333	-0.009686								1.58333	-0.008199								1.58333	-0.00451
1.6	-0.009649								1.6	-0.007343								1.6	-0.003091
1.61667	-0.009358								1.61667	-0.007996								1.61667	-0.001923
1.63333	-0.009276								1.63333	-0.008941								1.63333	-0.002179
1.65	-0.009738								1.65	-0.009467								1.65	-0.000635
1.66667	-0.01041								1.66667	-0.010371								1.66667	0.000909
1.68333	-0.010453								1.68333	-0.011316								1.68333	0.000277
1.7	-0.009551								1.7	-0.012105								1.7	-0.00228
1.71667	-0.008856								1.71667	-0.011346								1.71667	-0.004084
1.73333	-0.008328								1.73333	-0.01042								1.73333	-0.004213
1.75	-0.008051								1.75	-0.009913								1.75	-0.004341
1.76667	-0.007356								1.76667	-0.008401								1.76667	-0.004135
1.78333	-0.00708								1.78333	-0.007139								1.78333	-0.002338
1.8	-0.007368								1.8	-0.006353								1.8	9.6e-05
1.81667	-0.007151								1.81667	-0.006154								1.81667	0.001903
1.83333	-0.006725								1.83333	-0.006206								1.83333	0.003458
1.85	-0.006298								1.85	-0.006049								1.85	0.005097
1.86667	-0.006375								1.86667	-0.005264								1.86667	0.004433
1.88333	-0.005865								1.88333	-0.004939								1.88333	0.002681
1.9	-0.004707								1.9	-0.004627								1.9	0.001487
1.91667	-0.003337								1.91667	-0.004777								1.91667	0.001969
1.93333	-0.002219								1.93333	-0.005345								1.93333	0.006387
1.95	-0.002148								1.95	-0.005579								1.95	0.013861
1.96667	-0.001406								1.96667	-0.005101								1.96667	0.019745
1.98333	-0.00033								1.98333	-0.005418								1.98333	0.021148
2	0.000769								2	-0.005156								2	0.020466
2.01667	0.001913								2.01667	-0.003806								2.01667	-0.004791
2.03333	0.002386								2.03333	-0.00233								2.03333	-0.036831
2.05	0.002358								2.05	-0.00098								2.05	-0.029473
2.06667	0.002203								2.06667	0.000705								2.06667	-0.01864
2.08333	0.002342								2.08333	0.000799								2.08333	-0.016432
2.1	0.003051								2.1	-0.000402								2.1	-0.006647
2.11667	0.004097								2.11667	-0.000724								2.11667	-0.007204
2.13333	0.004265								2.13333	0.000169								2.13333	-0.025764
2.15	0.003511								2.15	0.001396								2.15	-0.050688
2.16667	0.003218								2.16667	0.002707								2.16667	-0.059702
2.18333	0.00414								2.18333	0.003265								2.18333	-0.041627
2.2	0.00429								2.2	0.001783								2.2	-0.000705
2.21667	0.003021								2.21667	0.000722								2.21667	0.040724
2.23333	0.002337								2.23333	0.000246								2.23333	0.057241
2.25	0.00245								2.25	0.00065								2.25	0.071288
2.26667	0.001641								2.26667	0.000259								2.26667	0.072272
2.28333	0.000706								2.28333	-0.000133								2.28333	0.033273
2.3	0.000378								2.3	0.002385								2.3	0.012549
2.31667	0.000471								2.31667	0.003692								2.31667	0.007829
2.33333	0.000481								2.33333	0.009269								2.33333	0.006794
2.35	0.000491								2.35	0.012502								2.35	0.006219
2.36667	0.000836								2.36667	0.014186								2.36667	-0.001181
2.38333	0.000762								2.38333	0.01947								2.38333	-0.00724
2.4	-5.2e-05								2.4	0.021513								2.4	-0.010788
2.41667	-0.000906								2.41667	0.021928								2.41667	-0.014872
2.43333	-0.001592								2.43333	0.032224								2.43333	-0.016402
2.45	-0.00073								2.45	0.046999								2.45	-0.011778
2.46667	-0.000704								2.46667	0.067008								2.46667	-0.007405
2.48333	-0.00093								2.48333	0.054067								2.48333	-0.006298
2.5	-6e-05								2.5	-0.002068								2.5	-0.006003
2.51667	0.000686								2.51667	-0.029648								2.51667	-0.004616
2.53333	0.001306								2.53333	-0.029302								2.53333	-0.001051
2.55	0.001172								2.55	-0.02929								2.55	0.000379
2.56667	0.000955								2.56667	-0.027478								2.56667	0.001139
2.58333	0.001114								2.58333	-0.024327								2.58333	0.003238
2.6	0.000897								2.6	-0.0211								2.6	0.00808
2.61667	-7.3e-05								2.61667	-0.01821								2.61667	0.009786
2.63333	-0.00075								2.63333	-0.017163								2.63333	0.010947
2.65	-0.00151								2.65	-0.016869								2.65	0.009303
2.66667	-0.000513								2.66667	-0.01536								2.66667	0.007409
2.68333	-0.000143								2.68333	-0.013852								2.68333	0.005262
2.7	-0.000198								2.7	-0.011565								2.7	0.002624
2.71667	-4.4e-05								2.71667	-0.009658								2.71667	0.000698
2.73333	-0.000435								2.73333	-0.007835								2.73333	0.000741
2.75	-0.001161								2.75	-0.005467								2.75	-0.000179
2.76667	-0.001342								2.76667	-0.003267								2.76667	-0.00403
2.78333	-0.001817								2.78333	-0.002281								2.78333	-0.008593
2.8	-0.001675								2.8	-0.002021								2.8	-0.013918
2.81667	-0.000991								2.81667	-0.002517								2.81667	-0.023431
2.83333	-0.000475								2.83333	-0.001506								2.83333	-0.033238
2.85	-0.000754								2.85	-0.000579								2.85	-0.040323
2.86667	-0.000614								2.86667	-0.000112								2.86667	-0.031456
2.88333	0.000279								2.88333	0.000438								2.88333	0.000857
2.9	0.001532								2.9	0.001189								2.9	0.018052
2.91667	0.001401								2.91667	0.00106								2.91667	0.019881
2.93333	0.000557								2.93333	0.001977								2.93333	0.01769
2.95	0.000342								2.95	0.001554								2.95	0.014579
2.96667	0.000169								2.96667	0.003183								2.96667	0.013142
2.98333	0.000623								2.98333	0.003974								2.98333	0.011412
3	0.000889								3	0.003506								3	0.010362
3.01667	0.002323								3.01667	0.002368								3.01667	0.010194
3.03333	0.003296								3.03333	0.001398								3.03333	0.011114
3.05	0.003181								3.05	0.001808								3.05	0.010276
3.06667	0.002939								3.06667	0.001005								3.06667	0.009061
3.08333	0.002196								3.08333	0.00016								3.08333	0.008265
3.1	0.001341								3.1	-5.6e-05								3.1	0.008433
3.11667	-0.000232								3.11667	0.000439								3.11667	0.009186
3.13333	-0.001595								3.13333	0.002065								3.13333	0.010819
3.15	-0.003001								3.15	0.003188								3.15	0.014713
3.16667	-0.003234								3.16667	0.004353								3.16667	0.024175
3.18333	-0.002713								3.18333	0.005602								3.18333	0.013122
3.2	-0.002353								3.2	0.005807								3.2	-0.027057
3.21667	-0.000913								3.21667	0.004967								3.21667	-0.065191
3.23333	0.000653								3.23333	0.003665								3.23333	-0.077074
3.25	0.001214								3.25	0.003243								3.25	-0.0406
3.26667	0.002069								3.26667	0.003532								3.26667	0.027485
3.28333	0.002462								3.28333	0.00332								3.28333	0.039676
3.3	0.000973								3.3	0.001769								3.3	0.026916
3.31667	-0.001155								3.31667	0.000847								3.31667	0.007615
3.33333	-0.001063								3.33333	0.000721								3.33333	-0.018553
3.35	0.000494								3.35	0.001516								3.35	-0.017674
3.36667	0.00159								3.36667	0.001892								3.36667	-0.012775
3.38333	-0.001124								3.38333	0.001389								3.38333	-0.006328
3.4	-0.005643								3.4	0.001095								3.4	-0.002096
3.41667	-0.006951								3.41667	-0.002297								3.41667	-0.001014
3.43333	-0.011943								3.43333	-0.007113								3.43333	0.003878
3.45	-0.017772								3.45	-0.0095								3.45	0.01011
3.46667	-0.016651								3.46667	-0.008412								3.46667	0.014458
3.48333	-0.015237								3.48333	-0.00632								3.48333	0.014912
3.5	-0.023586								3.5	-0.004732								3.5	0.011523
3.51667	-0.010888								3.51667	-0.006703								3.51667	0.012772
3.53333	-0.070538								3.53333	-0.061345								3.53333	0.005942
3.55	-0.452823								3.55	-0.40253								3.55	-0.276967
3.56667	-1.1155								3.56667	-1.04889								3.56667	-0.826449
3.58333	-1.91588								3.58333	-1.86896								3.58333	-1.50346
3.6	-2.66267								3.6	-2.62716								3.6	-2.11573
3.61667	-3.11045								3.61667	-3.09027								3.61667	-2.51189
3.63333	-3.24042								3.63333	-3.20801								3.63333	-2.64754
3.65	-3.14765								3.65	-3.06989								3.65	-2.58436
3.66667	-2.92462								3.66667	-2.78604								3.66667	-2.40601
3.68333	-2.64231								3.68333	-2.44093								3.68333	-2.18989
3.7	-2.31914								3.7	-2.07958								3.7	-1.9655
3.71667	-1.9908								3.71667	-1.74958								3.71667	-1.76448
3.73333	-1.6738								3.73333	-1.48013								3.73333	-1.57741
3.75	-1.40582								3.75	-1.24832								3.75	-1.41483
3.76667	-1.17314								3.76667	-1.03992								3.76667	-1.26903
3.78333	-0.995395								3.78333	-0.90834								3.78333	-1.07375
3.8	-0.832763								3.8	-0.78782								3.8	-0.874389
3.81667	-0.693087								3.81667	-0.687858								3.81667	-0.805325
3.83333	-0.567061								3.83333	-0.603471								3.83333	-0.769631
3.85	-0.475826								3.85	-0.519336								3.85	-0.729163
3.86667	-0.397738								3.86667	-0.446421								3.86667	-0.675674
3.88333	-0.314836								3.88333	-0.401348								3.88333	-0.584462
3.9	-0.270284								3.9	-0.357244								3.9	-0.528185
3.91667	-0.234035								3.91667	-0.288482								3.91667	-0.460903
3.93333	-0.182964								3.93333	-0.236927								3.93333	-0.397681
3.95	-0.148139								3.95	-0.204338								3.95	-0.361464
3.96667	-0.113564								3.96667	-0.177276								3.96667	-0.303727
3.98333	-0.088954								3.98333	-0.159928								3.98333	-0.273163
4	-0.080168								4	-0.14313								4	-0.239806
4.01667	-0.069511								4.01667	-0.127256								4.01667	-0.229858
4.03333	-0.060947								4.03333	-0.113726								4.03333	-0.186709
4.05	-0.055021								4.05	-0.103461								4.05	-0.138536
4.06667	-0.047964								4.06667	-0.094998								4.06667	-0.100871
4.08333	-0.041619								4.08333	-0.088501								4.08333	-0.082633
4.1	-0.03728								4.1	-0.08151								4.1	-0.073951
4.11667	-0.030692								4.11667	-0.071758								4.11667	-0.06904
4.13333	-0.025068								4.13333	-0.063095								4.13333	-0.062078
4.15	-0.02229								4.15	-0.056274								4.15	-0.055869
4.16667	-0.019889								4.16667	-0.050038								4.16667	-0.050916
4.18333	-0.016316								4.18333	-0.043468								4.18333	-0.046424
4.2	-0.013323								4.2	-0.038121								4.2	-0.042273
4.21667	-0.010175								4.21667	-0.033446								4.21667	-0.039296
4.23333	-0.007153								4.23333	-0.029734								4.23333	-0.036905
4.25	-0.003586								4.25	-0.026985								4.25	-0.034556
4.26667	-0.000313								4.26667	-0.02478								4.26667	-0.031579
4.28333	0.000575								4.28333	-0.022449								4.28333	-0.027764
4.3	-0.000415								4.3	-0.019919								4.3	-0.023743
4.31667	-0.002672								4.31667	-0.017642								4.31667	-0.020351
4.33333	-0.004971								4.33333	-0.015115								4.33333	-0.017168
4.35	-0.004758								4.35	-0.01288								4.35	-0.014906
4.36667	-0.004001								4.36667	-0.011609								4.36667	-0.012853
4.38333	-0.003663								4.38333	-0.010295								4.38333	-0.010842
4.4	-0.003062								4.4	-0.009033								4.4	-0.009919
4.41667	-0.002305								4.41667	-0.007189								4.41667	-0.008828
4.43333	-0.001799								4.43333	-0.006098								4.43333	-0.00669
4.45	-0.002089								4.45	-0.005468								4.45	-0.003337
4.46667	-0.003844								4.46667	-0.005256								4.46667	-0.001325
4.48333	-0.005725								4.48333	-0.004626								4.48333	-0.000276
4.5	-0.005411								4.5	-0.004257								4.5	0.001406
4.51667	-0.004603								4.51667	-0.003307								4.51667	0.000829
4.53333	-0.003503								4.53333	-0.00223								4.53333	-0.000376
4.55	-0.004161								4.55	-0.00128								4.55	-0.000116
4.56667	-0.004065								4.56667	-0.000664								4.56667	0.001023
4.58333	-0.002713								4.58333	-0.000383								4.58333	0.002581
4.6	-0.001668								4.6	-0.000113								4.6	0.00356
4.61667	-8.3e-05								4.61667	0.000613								4.61667	0.002658
4.63333	0.001962								4.63333	0.001129								4.63333	0.002384
4.65	0.003379								4.65	0.001269								4.65	0.002194
4.66667	0.00421								4.66667	0.001115								4.66667	0.00238
4.68333	0.005124								4.68333	-0.000336								4.68333	0.003445
4.7	0.00541								4.7	-0.001423								4.7	0.002801
4.71667	0.004941								4.71667	-0.001174								4.71667	0.00241
4.73333	0.003885								4.73333	-0.00034								4.73333	0.001768
4.75	0.00283								4.75	0.000118								4.75	0.001755
4.76667	0.003073								4.76667	0.00045								4.76667	0.000903
4.78333	0.003232								4.78333	0.001661								4.78333	-0.000618
4.8	0.002602								4.8	0.002943								4.8	-0.001174
4.81667	0.002604								4.81667	0.003424								4.81667	0.000196
4.83333	0.002144								4.83333	0.001854								4.83333	0.001106
4.85	0.002522								4.85	0.000869								4.85	0.001388
4.86667	0.001393								4.86667	0.000639								4.86667	-0.000968
4.88333	0.001311								4.88333	0.000575								4.88333	-0.003073
4.9	0.001952								4.9	0.000372								4.9	-0.003799
4.91667	0.002849								4.91667	0.000204								4.91667	-0.004486
4.93333	0.002281								4.93333	3.6e-05								4.93333	-0.0058
4.95	0.001336								4.95	-0.000844								4.95	-0.006612
4.96667	0.00102								4.96667	-0.002394								4.96667	-0.008219
4.98333	0.000703								4.98333	-0.00365								4.98333	-0.010496
5	0.000149								5	-0.004798								5	-0.009721
5.01667	0.000147								5.01667	-0.003985								5.01667	-0.008486
5.03333	0.00094								5.03333	-0.003213								5.03333	-0.007042
5.05	0.002779								5.05	-0.003405								5.05	-0.006226
5.06667	0.004033								5.06667	-0.003806								5.06667	-0.005828
5.08333	0.004114								5.08333	-0.004542								5.08333	-0.006645
5.1	0.004546								5.1	-0.0045								5.1	-0.006238
5.11667	0.005069								5.11667	-0.005302								5.11667	-0.005366
5.13333	0.004922								5.13333	-0.006565								5.13333	-0.00508
5.15	0.005779								5.15	-0.005985								5.15	-0.004878
5.16667	0.006051								5.16667	-0.005448								5.16667	-0.00409
5.18333	0.006406								5.18333	-0.005538								5.18333	-0.002422
5.2	0.006147								5.2	-0.005642								5.2	-0.000973
5.21667	0.005684								5.21667	-0.005502								5.21667	0.000323
5.23333	0.005807								5.23333	-0.005026								5.23333	0.002164
5.25	0.006684								5.25	-0.004425								5.25	0.004424
5.26667	0.006766								5.26667	-0.004033								5.26667	0.005511
5.28333	0.006931								5.28333	-0.00339								5.28333	0.006724
5.3	0.006891								5.3	-0.002713								5.3	0.012182
5.31667	0.007062								5.31667	-0.002082								5.31667	0.013395
5.33333	0.007276								5.33333	-0.001534								5.33333	0.015572
5.35	0.007196								5.35	-0.001112								5.35	0.01888
5.36667	0.006237								5.36667	-0.000354								5.36667	0.022899
5.38333	0.005153								5.38333	0.000193								5.38333	0.032235
5.4	0.003764								5.4	0.001118								5.4	0.042932
5.41667	0.002998								5.41667	0.002546								5.41667	0.058684
5.43333	0.002944								5.43333	0.002591								5.43333	0.054297
5.45	0.001676								5.45	0.002595								5.45	0.020058
5.46667	-9.5e-05								5.46667	0.004022								5.46667	-0.020084
5.48333	-0.001279								5.48333	0.004571								5.48333	-0.020786
5.5	-0.002075								5.5	0.003535								5.5	-0.022342
5.51667	-0.001756								5.51667	0.003885								5.51667	-0.02627
5.53333	-0.000767								5.53333	0.003817								5.53333	-0.032627
5.55	-0.001913								5.55	0.004251								5.55	-0.035801
5.56667	-0.002264								5.56667	0.004266								5.56667	-0.042493
5.58333	-0.00207								5.58333	0.004407								5.58333	-0.051488
5.6	-0.00247								5.6	0.004937								5.6	-0.053152
5.61667	-0.003983								5.61667	0.005558								5.61667	-0.014287
5.63333	-0.006502								5.63333	0.006094								5.63333	0.066112
5.65	-0.008476								5.65	0.005668								5.65	0.093589
5.66667	-0.008441								5.66667	0.005033								5.66667	0.056925
5.68333	-0.008866								5.68333	0.004774								5.68333	-0.000967
5.7	-0.008936								5.7	0.004279								5.7	-0.00845
5.71667	-0.009208								5.71667	0.003373								5.71667	-0.003248
5.73333	-0.011197								5.73333	0.002676								5.73333	-0.003992
5.75	-0.014776								5.75	0.002105								5.75	-0.005028
5.76667	-0.01555								5.76667	0.003837								5.76667	-0.004808
5.78333	-0.012138								5.78333	0.005192								5.78333	-0.007854
5.8	-0.007916								5.8	0.004635								5.8	-0.010632
5.81667	-0.005867								5.81667	0.003667								5.81667	-0.011245
5.83333	-0.005744								5.83333	0.002155								5.83333	-0.009806
5.85	-0.00692								5.85	0.000684								5.85	-0.010001
5.86667	-0.007593								5.86667	-7.4e-05								5.86667	-0.01007
5.88333	-0.00948								5.88333	-0.001126								5.88333	-0.008506
5.9	-0.007121								5.9	-0.002877								5.9	-0.008863
5.91667	-0.003752								5.91667	-0.003911								5.91667	-0.009114
5.93333	-0.001682								5.93333	-0.002892								5.93333	-0.01012
5.95	-0.004175								5.95	-0.001623								5.95	-0.00606
5.96667	-0.01253								5.96667	-0.004624								5.96667	0.00135
5.98333	-0.01967								5.98333	-0.021148								5.98333	0.0101
6	-0.011754								6	-0.028703								6	0.017641
6.01667	0.008941								6.01667	-0.020594								6.01667	0.020724
6.03333	-0.050834								6.03333	-0.037103								6.03333	-0.00324
6.05	-0.35851								6.05	-0.280997								6.05	-0.250109
6.06667	-0.947497								6.06667	-0.8317								6.06667	-0.758486
6.08333	-1.66577								6.08333	-1.56097								6.08333	-1.36697
6.1	-2.3174								6.1	-2.27985								6.1	-1.92566
6.11667	-2.75235								6.11667	-2.77163								6.11667	-2.26749
6.13333	-2.92503								6.13333	-2.96104								6.13333	-2.40811
6.15	-2.94904								6.15	-2.9378								6.15	-2.38285
6.16667	-2.85771								6.16667	-2.75179								6.16667	-2.26786
6.18333	-2.66552								6.18333	-2.50807								6.18333	-2.14475
6.2	-2.40511								6.2	-2.21009								6.2	-1.99487
6.21667	-2.12322								6.21667	-1.92228								6.21667	-1.83404
6.23333	-1.84349								6.23333	-1.65737								6.23333	-1.6719
6.25	-1.5757								6.25	-1.41591								6.25	-1.54456
6.26667	-1.34899								6.26667	-1.21694								6.26667	-1.4207
6.28333	-1.14115								6.28333	-1.06365								6.28333	-1.30161
6.3	-0.943815								6.3	-0.923464								6.3	-1.15922
6.31667	-0.782291								6.31667	-0.809941								6.31667	-1.02359
6.33333	-0.649697								6.33333	-0.718107								6.33333	-0.933503
6.35	-0.554282								6.35	-0.648587								6.35	-0.825249
6.36667	-0.453341								6.36667	-0.554952								6.36667	-0.726625
6.38333	-0.374589								6.38333	-0.47886								6.38333	-0.644957
6.4	-0.310176								6.4	-0.377392								6.4	-0.562218
6.41667	-0.268759								6.41667	-0.340063								6.41667	-0.492803
6.43333	-0.233832								6.43333	-0.29993								6.43333	-0.434567
6.45	-0.184838								6.45	-0.253767								6.45	-0.37608
6.46667	-0.141705								6.46667	-0.230297								6.46667	-0.344346
6.48333	-0.097818								6.48333	-0.206995								6.48333	-0.297499
6.5	-0.087771								6.5	-0.182978								6.5	-0.238019
6.51667	-0.07978								6.51667	-0.159547								6.51667	-0.212628
6.53333	-0.070409								6.53333	-0.139506								6.53333	-0.190209
6.55	-0.061497								6.55	-0.126249								6.55	-0.169549
6.56667	-0.051497								6.56667	-0.116341								6.56667	-0.149056
6.58333	-0.041874								6.58333	-0.105469								6.58333	-0.129234
6.6	-0.034052								6.6	-0.096566								6.6	-0.094262
6.61667	-0.02824								6.61667	-0.096119								6.61667	-0.074578
6.63333	-0.022427								6.63333	-0.089517								6.63333	-0.075074
6.65	-0.018457								6.65	-0.076594								6.65	-0.067532
6.66667	-0.013607								6.66667	-0.067271								6.66667	-0.059319
6.68333	-0.00859								6.68333	-0.06159								6.68333	-0.054791
6.7	-0.005574								6.7	-0.059428								6.7	-0.050727
6.71667	0.000671								6.71667	-0.056596								6.71667	-0.046288
6.73333	0.004028								6.73333	-0.053973								6.73333	-0.040258
6.75	0.007678								6.75	-0.051141								6.75	-0.035568
6.76667	0.009444								6.76667	-0.061037								6.76667	-0.033809
6.78333	0.008321								6.78333	-0.050292								6.78333	-0.031296
6.8	0.007423								6.8	-0.015308								6.8	-0.027693
6.81667	0.005824								6.81667	-0.005906								6.81667	-0.022247
6.83333	0.003764								6.83333	-0.00266								6.83333	-0.019607
6.85	0.003421								6.85	-0.000292								6.85	-0.018725
6.86667	0.003748								6.86667	-0.000604								6.86667	-0.018387
6.88333	0.003112								6.88333	-0.003177								6.88333	-0.017045
6.9	0.002745								6.9	-0.005251								6.9	-0.014399
6.91667	0.002936								6.91667	-0.006616								6.91667	-0.012754
6.93333	0.001786								6.93333	-0.007353								6.93333	-0.011611
6.95	-0.000242								6.95	-0.005871								6.95	-0.014488
6.96667	-0.002104								6.96667	-0.005729								6.96667	-0.019165
6.98333	-0.003295								6.98333	-0.005754								6.98333	-0.017897
7	-0.002501								7	-0.007333								7	-0.01431
7.01667	-0.001944								7.01667	-0.008456								7.01667	-0.013601
7.03333	-0.002435								7.03333	-0.009034								7.03333	0.010847
7.05	-0.003093								7.05	-0.009947								7.05	0.055601
7.06667	-0.003709								7.06667	-0.010651								7.06667	0.073141
7.08333	-0.004618								7.08333	-0.011145								7.08333	0.083438
7.1	-0.004587								7.1	-0.011855								7.1	0.037109
7.11667	-0.003453								7.11667	-0.012067								7.11667	-0.015107
7.13333	-0.002487								7.13333	-0.0114								7.13333	-0.05807
7.15	-0.002776								7.15	-0.010357								7.15	-0.031658
7.16667	-0.002731								7.16667	-0.009229								7.16667	-0.002483
7.18333	-0.002057								7.18333	-0.008604								7.18333	0.009066
7.2	-0.000901								7.2	-0.008153								7.2	0.005757
7.21667	6.5e-05								7.21667	-0.007454								7.21667	-0.035941
7.23333	0.000695								7.23333	-0.006798								7.23333	-0.04674
7.25	0.001451								7.25	-0.005639								7.25	-0.021868
7.26667	0.001578								7.26667	-0.004355								7.26667	0.004428
7.28333	0.001999								7.28333	-0.003448								7.28333	0.008114
7.3	0.001778								7.3	-0.002626								7.3	0.004646
7.31667	0.000867								7.31667	-0.002267								7.31667	0.00294
7.33333	0.000584								7.33333	-0.001573								7.33333	0.003746
7.35	0.001305								7.35	-0.000669								7.35	0.004928
7.36667	0.002404								7.36667	0.000611								7.36667	0.004897
7.38333	0.003251								7.38333	0.001264								7.38333	0.0052
7.4	0.004799								7.4	0.001542								7.4	0.003377
7.41667	0.00541								7.41667	0.001908								7.41667	0.002985
7.43333	0.004849								7.43333	0.002022								7.43333	0.001965
7.45	0.004664								7.45	0.001968								7.45	0.001238
7.46667	0.00494								7.46667	0.00137								7.46667	0.000678
7.48333	0.005007								7.48333	0.001359								7.48333	-0.000217
7.5	0.005315								7.5	0.001355								7.5	7e-05
7.51667	0.005649								7.51667	0.001611								7.51667	-0.000138
7.53333	0.005774								7.53333	0.002494								7.53333	-0.000304
7.55	0.005774								7.55	0.004591								7.55	-0.000637
7.56667	0.005857								7.56667	0.008028								7.56667	-0.001013
7.58333	0.005941								7.58333	0.010753								7.58333	-0.001974
7.6	0.006471								7.6	0.010769								7.6	-0.002257
7.61667	0.007109								7.61667	0.010125								7.61667	-0.002031
7.63333	0.008041								7.63333	0.011114								7.63333	-0.001553
7.65	0.008177								7.65	0.012019								7.65	-0.001577
7.66667	0.007685								7.66667	0.012506								7.66667	-0.001978
7.68333	0.005602								7.68333	0.013914								7.68333	-0.001793
7.7	0.004711								7.7	0.015919								7.7	-0.00097
7.71667	0.00367								7.71667	0.017766								7.71667	0.00028
7.73333	0.002629								7.73333	0.01664								7.73333	0.001153
7.75	0.002007								7.75	0.018739								7.75	0.001943
7.76667	0.002431								7.76667	0.012715								7.76667	0.002733
7.78333	0.001599								7.78333	0.008868								7.78333	0.002057
7.8	-0.000356								7.8	0.006113								7.8	0.001728
7.81667	0.000543								7.81667	0.005581								7.81667	0.002163
7.83333	0.001191								7.83333	0.001154								7.83333	0.002347
7.85	0.000959								7.85	-0.002518								7.85	0.001987
7.86667	5.8e-05								7.86667	-0.005814								7.86667	0.002087
7.88333	-0.000927								7.88333	-0.007059								7.88333	0.002857
7.9	-0.00196								7.9	-0.009985								7.9	0.003011
7.91667	-0.003292								7.91667	-0.013588								7.91667	0.003133
7.93333	-0.003702								7.93333	-0.014386								7.93333	0.002668
7.95	-0.00428								7.95	-0.014138								7.95	0.00166
7.96667	-0.004439								7.96667	-0.015145								7.96667	0.000651
7.98333	-0.003677								7.98333	-0.017116								7.98333	-0.00065
8	-0.003645								8	-0.017719								8	-0.001693
8.01667	-0.00388								8.01667	-0.016117								8.01667	-0.002979
8.03333	-0.003613								8.03333	-0.014432								8.03333	-0.003093
8.05	-0.003095								8.05	-0.014337								8.05	-0.006263
8.06667	-0.00287								8.06667	-0.01374								8.06667	-0.006335
8.08333	-0.003315								8.08333	-0.012934								8.08333	-0.00649
8.1	-0.003534								8.1	-0.011682								8.1	-0.0071
8.11667	-0.004534								8.11667	-0.010737								8.11667	-0.010256
8.13333	-0.004696								8.13333	-0.009834								8.13333	-0.013581
8.15	-0.004774								8.15	-0.00801								8.15	-0.017449
8.16667	-0.004559								8.16667	-0.004302								8.16667	-0.025714
8.18333	-0.003382								8.18333	0.000286								8.18333	0.001358
8.2	-0.002613								8.2	0.00298								8.2	0.094006
8.21667	-0.001374								8.21667	0.003738								8.21667	0.125202
8.23333	-0.001349								8.23333	0.002697								8.23333	0.078943
8.25	-0.001407								8.25	0.001655								8.25	0.032558
8.26667	-0.000838								8.26667	0.001786								8.26667	-0.002733
8.28333	0.000191								8.28333	0.003298								8.28333	-0.036725
8.3	0.001102								8.3	0.004598								8.3	-0.060767
8.31667	0.002017								8.31667	0.006103								8.31667	-0.057693
8.33333	0.00331								8.33333	0.007023								8.33333	-0.0488
8.35	0.005104								8.35	0.008612								8.35	-0.028225
8.36667	0.004764								8.36667	0.011499								8.36667	-0.014475
8.38333	-0.005332								8.38333	0.005133								8.38333	-0.009224
8.4	-0.024552								8.4	0.004085								8.4	-0.00773
8.41667	-0.027275								8.41667	0.010532								8.41667	-0.005138
8.43333	-0.021624								8.43333	0.005507								8.43333	0.000762
8.45	-0.017523								8.45	0.003078								8.45	0.002685
8.46667	-0.012668								8.46667	0.014716								8.46667	0.002765
8.48333	-0.001491								8.48333	0.032258								8.48333	0.004185
8.5	0.010153								8.5	0.057798								8.5	0.010434
8.51667	0.013845								8.51667	0.078566								8.51667	0.001749
8.53333	-0.007668								8.53333	0.030462								8.53333	-0.018534
8.55	-0.204106								8.55	-0.231755								8.55	-0.198166
8.56667	-0.641912								8.56667	-0.706369								8.56667	-0.599113
8.58333	-1.22588								8.58333	-1.34544								8.58333	-1.07902
8.6	-1.79284								8.6	-1.94126								8.6	-1.54493
8.61667	-2.21752								8.61667	-2.35349								8.61667	-1.85838
8.63333	-2.42557								8.63333	-2.50408								8.63333	-2.01206
8.65	-2.51242								8.65	-2.54209								8.65	-2.02168
8.66667	-2.50058								8.66667	-2.46748								8.66667	-1.95936
8.68333	-2.44634								8.68333	-2.28028								8.68333	-1.87728
8.7	-2.29862								8.7	-2.08182								8.7	-1.81097
8.71667	-2.10965								8.71667	-1.87829								8.71667	-1.70155
8.73333	-1.8809								8.73333	-1.66756								8.73333	-1.58811
8.75	-1.63357								8.75	-1.45456								8.75	-1.48586
8.76667	-1.3998								8.76667	-1.29642								8.76667	-1.38046
8.78333	-1.18918								8.78333	-1.13614								8.78333	-1.27774
8.8	-1.01496								8.8	-0.98829								8.8	-1.18086
8.81667	-0.855878								8.81667	-0.85949								8.81667	-1.07072
8.83333	-0.707052								8.83333	-0.756439								8.83333	-0.961716
8.85	-0.582844								8.85	-0.668292								8.85	-0.86682
8.86667	-0.494057								8.86667	-0.565869								8.86667	-0.745421
8.88333	-0.401501								8.88333	-0.487017								8.88333	-0.658982
8.9	-0.335291								8.9	-0.414318								8.9	-0.579756
8.91667	-0.284836								8.91667	-0.361252								8.91667	-0.504396
8.93333	-0.229985								8.93333	-0.305003								8.93333	-0.442392
8.95	-0.194728								8.95	-0.258427								8.95	-0.395168
8.96667	-0.162946								8.96667	-0.229811								8.96667	-0.340365
8.98333	-0.1333								8.98333	-0.203373								8.98333	-0.313154
9	-0.110482								9	-0.181957								9	-0.286202
9.01667	-0.095709								9.01667	-0.159951								9.01667	-0.257753
9.03333	-0.082401								9.03333	-0.142927								9.03333	-0.229388
9.05	-0.07508								9.05	-0.128709								9.05	-0.193863
9.06667	-0.066293								9.06667	-0.112858								9.06667	-0.167089
9.08333	-0.058344								9.08333	-0.102282								9.08333	-0.143371
9.1	-0.04985								9.1	-0.09522								9.1	-0.105842
9.11667	-0.041144								9.11667	-0.089327								9.11667	-0.094025
9.13333	-0.036081								9.13333	-0.079331								9.13333	-0.084931
9.15	-0.029469								9.15	-0.069084								9.15	-0.07818
9.16667	-0.024238								9.16667	-0.059883								9.16667	-0.068834
9.18333	-0.020138								9.18333	-0.05219								9.18333	-0.061874
9.2	-0.017706								9.2	-0.045792								9.2	-0.053911
9.21667	-0.012878								9.21667	-0.039808								9.21667	-0.050556
9.23333	-0.007171								9.23333	-0.034285								9.23333	-0.048163
9.25	-0.003097								9.25	-0.030772								9.25	-0.045058
9.26667	1.5e-05								9.26667	-0.027845								9.26667	-0.041828
9.28333	0.000991								9.28333	-0.024834								9.28333	-0.037175
9.3	0.002649								9.3	-0.023076								9.3	-0.032352
9.31667	0.002691								9.31667	-0.021021								9.31667	-0.027694
9.33333	0.004659								9.33333	-0.019636								9.33333	-0.02245
9.35	0.006082								9.35	-0.018711								9.35	-0.018629
9.36667	0.008259								9.36667	-0.017535								9.36667	-0.015478
9.38333	0.007464								9.38333	-0.015982								9.38333	-0.01329
9.4	0.009155								9.4	-0.014175								9.4	-0.011098
9.41667	0.01162								9.41667	-0.011944								9.41667	-0.008939
9.43333	0.012872								9.43333	-0.009923								9.43333	-0.007075
9.45	0.014584								9.45	-0.007734								9.45	-0.005963
9.46667	0.023623								9.46667	-0.00609								9.46667	-0.004559
9.48333	0.008714								9.48333	-0.005534								9.48333	-0.002024
9.5	-0.021002								9.5	-0.005016								9.5	0.000687
9.51667	-0.021517								9.51667	-0.004368								9.51667	0.002404
9.53333	-0.009471								9.53333	-0.003427								9.53333	0.00387
9.55	-0.003245								9.55	-0.002528								9.55	0.005754
9.56667	-0.001415								9.56667	-0.002173								9.56667	0.006718
9.58333	-0.000966								9.58333	-0.00186								9.58333	0.006886
9.6	-0.000422								9.6	-0.00192								9.6	0.007191
9.61667	1.4e-05								9.61667	-0.001807								9.61667	0.006549
9.63333	0.000366								9.63333	-0.001527								9.63333	0.005698
9.65	0.000425								9.65	-0.000535								9.65	0.005391
9.66667	0.00107								9.66667	0.000959								9.66667	0.005043
9.68333	0.003264								9.68333	0.001742								9.68333	0.004903
9.7	0.004298								9.7	0.002361								9.7	0.005071
9.71667	0.003505								9.71667	0.002651								9.71667	0.004758
9.73333	0.002294								9.73333	0.002647								9.73333	0.00457
9.75	0.001753								9.75	0.002392								9.75	0.004926
9.76667	0.000919								9.76667	0.002891								9.76667	0.006455
9.78333	0.000335								9.78333	0.003097								9.78333	0.006895
9.8	0.00039								9.8	0.003557								9.8	0.007729
9.81667	0.000333								9.81667	0.004316								9.81667	0.008421
9.83333	6.6e-05								9.83333	0.005409								9.83333	0.008234
9.85	-0.000326								9.85	0.006167								9.85	0.008089
9.86667	-0.000676								9.86667	0.006423								9.86667	0.007902
9.88333	-0.000314								9.88333	0.006176								9.88333	0.008343
9.9	0.000389								9.9	0.005889								9.9	0.008385
9.91667	0.000434								9.91667	0.004599								9.91667	0.00716
9.93333	-0.000275								9.93333	0.003393								9.93333	0.00673
9.95	-0.000983								9.95	0.002522								9.95	0.006635
9.96667	-0.001776								9.96667	0.001986								9.96667	0.006498
9.98333	-0.002568								9.98333	0.000235								9.98333	0.006362
10	-0.003272								10	-0.001643								10	0.005576
10.0167	-0.00426								10.0167	-0.003148								10.0167	0.004822
10.0333	-0.004118								10.0333	-0.003941								10.0333	0.004697
10.05	-0.003097								10.05	-0.004315								10.05	0.004404
10.0667	-0.003206								10.0667	-0.004187								10.0667	0.002854
10.0833	-0.003148								10.0833	-0.003598								10.0833	0.000803
10.1	-0.001536								10.1	-0.003183								10.1	-0.001232
10.1167	-0.000461								10.1167	-0.003487								10.1167	-0.003071
10.1333	-0.000223								10.1333	-0.005592								10.1333	-0.002482
10.15	0.000224								10.15	-0.008284								10.15	-0.002228
10.1667	0.000127								10.1667	-0.010263								10.1667	-0.004528
10.1833	-0.000179								10.1833	-0.011489								10.1833	-0.005112
10.2	-0.00069								10.2	-0.012135								10.2	-0.004342
10.2167	-0.000899								10.2167	-0.011453								10.2167	-0.004513
10.2333	0.000232								10.2333	-0.010101								10.2333	-0.006234
10.25	0.001698								10.25	-0.00787								10.25	-0.005986
10.2667	0.002075								10.2667	-0.005387								10.2667	-0.006074
10.2833	0.003164								10.2833	-0.002988								10.2833	-0.001598
10.3	0.00497								10.3	-0.001348								10.3	0.001762
10.3167	0.006116								10.3167	-0.001266								10.3167	-0.007794
10.3333	0.006341								10.3333	-0.000807								10.3333	-0.003197
10.35	0.005979								10.35	0.001326								10.35	-6.6e-05
10.3667	0.005492								10.3667	0.002455								10.3667	0.002855
10.3833	0.005884								10.3833	0.003626								10.3833	0.007284
10.4	0.005861								10.4	0.004919								10.4	0.008379
10.4167	0.004756								10.4167	0.005623								10.4167	0.006865
10.4333	0.003861								10.4333	0.005195								10.4333	0.00535
10.45	0.003761								10.45	0.005564								10.45	0.010199
10.4667	0.004331								10.4667	0.008947								10.4667	0.012118
10.4833	0.002892								10.4833	0.011869								10.4833	0.012529
10.5	0.001159								10.5	0.011985								10.5	0.013289
10.5167	1.1e-05								10.5167	0.010717								10.5167	0.007166
10.5333	0.000413								10.5333	0.009574								10.5333	-0.001176
10.55	1.9e-05								10.55	0.008013								10.55	-0.00102
10.5667	-0.000166								10.5667	0.006494								10.5667	0.044648
10.5833	-0.001565								10.5833	0.005059								10.5833	0.077503
10.6	-0.002885								10.6	0.005044								10.6	0.081678
10.6167	-0.004299								10.6167	0.006616								10.6167	0.030042
10.6333	-0.00496								10.6333	0.005801								10.6333	-0.009077
10.65	-0.005663								10.65	0.003939								10.65	-0.024121
10.6667	-0.004649								10.6667	0.001617								10.6667	-0.027359
10.6833	-0.003258								10.6833	-0.001543								10.6833	-0.025865
10.7	-0.002881								10.7	-0.003829								10.7	-0.031019
10.7167	-0.003234								10.7167	-0.00416								10.7167	-0.03812
10.7333	-0.002582								10.7333	-0.00382								10.7333	-0.041954
10.75	-0.001846								10.75	-0.004904								10.75	-0.044993
10.7667	-0.001403								10.7667	-0.005987								10.7667	-0.055025
10.7833	-0.003388								10.7833	-0.007029								10.7833	-0.064218
10.8	-0.004129								10.8	-0.009336								10.8	-0.056749
10.8167	-0.004473								10.8167	-0.010488								10.8167	-0.016247
10.8333	-0.004691								10.8333	-0.010216								10.8333	0.019483
10.85	-0.004239								10.85	-0.008688								10.85	0.024105
10.8667	-0.002155								10.8667	-0.00737								10.8667	0.017842
10.8833	-0.001494								10.8833	-0.007475								10.8833	0.014509
10.9	-0.000551								10.9	-0.00671								10.9	0.01236
10.9167	-0.001809								10.9167	-0.004164								10.9167	0.009521
10.9333	-0.00428								10.9333	-0.001492								10.9333	0.007017
10.95	-0.003068								10.95	-0.001374								10.95	0.002796
10.9667	0.00028								10.9667	-0.002764								10.9667	0.00205
10.9833	0.003168								10.9833	0.00108								10.9833	-0.000579
11	0.007133								11	0.001232								11	-0.002981
11.0167	0.00689								11.0167	0.002538								11.0167	0.001603
11.0333	-0.000429								11.0333	-0.00524								11.0333	-0.006332
11.05	-0.165171								11.05	-0.140172								11.05	-0.159884
11.0667	-0.515263								11.0667	-0.466859								11.0667	-0.48074
11.0833	-0.969606								11.0833	-0.925096								11.0833	-0.858998
11.1	-1.40884								11.1	-1.41273								11.1	-1.20889
11.1167	-1.7132								11.1167	-1.76414								11.1167	-1.42103
11.1333	-1.89397								11.1333	-1.96981								11.1333	-1.51192
11.15	-1.97567								11.15	-2.01613								11.15	-1.52154
11.1667	-2.00643								11.1667	-1.98842								11.1667	-1.49508
11.1833	-2.01009								11.1833	-1.89649								11.1833	-1.45312
11.2	-1.93245								11.2	-1.76685								11.2	-1.40661
11.2167	-1.78399								11.2167	-1.59966								11.2167	-1.37885
11.2333	-1.61803								11.2333	-1.44256								11.2333	-1.32655
11.25	-1.44906								11.25	-1.29659								11.25	-1.26475
11.2667	-1.25974								11.2667	-1.15473								11.2667	-1.19106
11.2833	-1.08523								11.2833	-1.02392								11.2833	-1.1115
11.3	-0.930293								11.3	-0.905345								11.3	-1.02978
11.3167	-0.795212								11.3167	-0.800551								11.3167	-0.923708
11.3333	-0.664067								11.3333	-0.693328								11.3333	-0.834301
11.35	-0.548203								11.35	-0.618889								11.35	-0.752848
11.3667	-0.447077								11.3667	-0.532349								11.3667	-0.664697
11.3833	-0.376137								11.3833	-0.45209								11.3833	-0.584165
11.4	-0.325342								11.4	-0.408468								11.4	-0.516993
11.4167	-0.265014								11.4167	-0.353841								11.4167	-0.441331
11.4333	-0.216828								11.4333	-0.31278								11.4333	-0.381829
11.45	-0.199625								11.45	-0.273812								11.45	-0.33112
11.4667	-0.17455								11.4667	-0.235304								11.4667	-0.304318
11.4833	-0.13704								11.4833	-0.20069								11.4833	-0.276636
11.5	-0.125409								11.5	-0.177843								11.5	-0.236142
11.5167	-0.103072								11.5167	-0.162787								11.5167	-0.21633
11.5333	-0.088479								11.5333	-0.148904								11.5333	-0.179016
11.55	-0.075311								11.55	-0.136486								11.55	-0.153133
11.5667	-0.064989								11.5667	-0.127292								11.5667	-0.13759
11.5833	-0.055463								11.5833	-0.118056								11.5833	-0.123011
11.6	-0.04795								11.6	-0.106308								11.6	-0.110604
11.6167	-0.043083								11.6167	-0.095776								11.6167	-0.100446
11.6333	-0.038803								11.6333	-0.08696								11.6333	-0.09347
11.65	-0.031257								11.65	-0.077935								11.65	-0.086912
11.6667	-0.0284								11.6667	-0.070208								11.6667	-0.082406
11.6833	-0.026087								11.6833	-0.063611								11.6833	-0.075723
11.7	-0.022061								11.7	-0.058061								11.7	-0.066393
11.7167	-0.017371								11.7167	-0.052843								11.7167	-0.05972
11.7333	-0.012806								11.7333	-0.047794								11.7333	-0.054679
11.75	-0.009498								11.75	-0.04287								11.75	-0.0519
11.7667	-0.007362								11.7667	-0.03828								11.7667	-0.05
11.7833	-0.005058								11.7833	-0.034696								11.7833	-0.04789
11.8	-0.002924								11.8	-0.032198								11.8	-0.051336
11.8167	-0.00184								11.8167	-0.029361								11.8167	-0.022385
11.8333	-0.001384								11.8333	-0.026232								11.8333	0.009246
11.85	-0.001221								11.85	-0.023018								11.85	0.014249
11.8667	-0.00198								11.8667	-0.02039								11.8667	0.01092
11.8833	-0.001943								11.8833	-0.018307								11.8833	0.010229
11.9	-0.001529								11.9	-0.017184								11.9	0.00771
11.9167	-0.001368								11.9167	-0.017058								11.9167	0.003136
11.9333	-0.00129								11.9333	-0.016179								11.9333	0.001158
11.95	-0.000752								11.95	-0.015174								11.95	0.000603
11.9667	-0.000381								11.9667	-0.013919								11.9667	-7.7e-05
11.9833	0.000241								11.9833	-0.012663								11.9833	-0.001469
12	0.000529								12	-0.011738								12	-0.003728
12.0167	0.00103								12.0167	-0.011222								12.0167	-0.005535
12.0333	0.001364								12.0333	-0.010286								12.0333	-0.006085
12.05	0.001572								12.05	-0.009519								12.05	-0.005254
12.0667	0.002032								12.0667	-0.008584								12.0667	-0.003711
12.0833	0.001654								12.0833	-0.007984								12.0833	-0.002504
12.1	0.000734								12.1	-0.00763								12.1	-0.002289
12.1167	0.001456								12.1167	-0.006678								12.1167	-0.000661
12.1333	0.001632								12.1333	-0.004762								12.1333	0.0008
12.15	0.001265								12.15	-0.002846								12.15	0.003182
12.1667	0.001065								12.1667	-0.001767								12.1667	0.004182
12.1833	0.000823								12.1833	-0.000731								12.1833	0.005643
12.2	0.000543								12.2	0.000479								12.2	0.00925
12.2167	0.000986								12.2167	0.000951								12.2167	0.01201
12.2333	0.000716								12.2333	0.001507								12.2333	0.008657
12.25	0.000866								12.25	0.002943								12.25	0.005096
12.2667	0.001811								12.2667	0.004043								12.2667	0.007437
12.2833	0.001416								12.2833	0.004097								12.2833	0.010993
12.3	0.001737								12.3	0.003947								12.3	0.009448
12.3167	0.001902								12.3167	0.003607								12.3167	0.007757
12.3333	0.000435								12.3333	0.003141								12.3333	0.006568
12.35	-0.000739								12.35	0.003177								12.35	0.006175
12.3667	-0.001368								12.3667	0.002628								12.3667	0.005405
12.3833	-0.00271								12.3833	0.002371								12.3833	0.004803
12.4	-0.004633								12.4	0.001995								12.4	0.003194
12.4167	-0.006417								12.4167	0.002768								12.4167	0.001749
12.4333	-0.007699								12.4333	0.003165								12.4333	-0.000451
12.45	-0.00718								12.45	0.002933								12.45	-0.001854
12.4667	-0.004191								12.4667	0.002744								12.4667	-0.002881
12.4833	-0.000867								12.4833	0.002051								12.4833	-0.002945
12.5	0.00108								12.5	0.001281								12.5	-0.002225
12.5167	0.001371								12.5167	0.00103								12.5167	-0.001792
12.5333	0.001956								12.5333	0.000654								12.5333	-0.003202
12.55	0.001703								12.55	0.000947								12.55	-0.005365
12.5667	0.004422								12.5667	0.001533								12.5667	-0.00803
12.5833	0.006932								12.5833	0.001869								12.5833	-0.010235
12.6	0.00991								12.6	0.001538								12.6	-0.011412
12.6167	0.009269								12.6167	0.001557								12.6167	-0.013196
12.6333	0.007706								12.6333	0.00166								12.6333	-0.015106
12.65	0.008195								12.65	0.002516								12.65	-0.018104
12.6667	0.007554								12.6667	0.003539								12.6667	-0.022484
12.6833	0.007331								12.6833	0.003516								12.6833	-0.027869
12.7	0.009292								12.7	0.00358								12.7	-0.028122
12.7167	0.01006								12.7167	0.003946								12.7167	-0.024842
12.7333	0.01041								12.7333	0.004186								12.7333	-0.026041
12.75	0.010969								12.75	0.003506								12.75	-0.030548
12.7667	0.010817								12.7667	0.002993								12.7667	-0.031496
12.7833	0.009868								12.7833	0.002941								12.7833	-0.025033
12.8	0.008044								12.8	0.002135								12.8	-0.016692
12.8167	0.00694								12.8167	0.001375								12.8167	-0.009631
12.8333	0.006506								12.8333	0.001075								12.8333	-0.001313
12.85	0.006785								12.85	0.000231								12.85	0.003696
12.8667	0.006602								12.8667	-0.000446								12.8667	0.011135
12.8833	0.004996								12.8833	-0.000913								12.8833	0.02657
12.9	0.003596								12.9	-0.001591								12.9	0.044235
12.9167	0.002016								12.9167	-0.003405								12.9167	0.061484
12.9333	0.001315								12.9333	-0.00434								12.9333	0.055329
12.95	0.000739								12.95	-0.004689								12.95	0.049593
12.9667	0.000289								12.9667	-0.004828								12.9667	0.037953
12.9833	-0.00037								12.9833	-0.004716								12.9833	0.030249
13	-0.001751								13	-0.00444								13	0.018372
13.0167	-0.002795								13.0167	-0.003464								13.0167	0.005716
13.0333	-0.003505								13.0333	-0.002531								13.0333	-0.003758
13.05	-0.003922								13.05	-0.002518								13.05	-0.005068
13.0667	-0.004296								13.0667	-0.003176								13.0667	-0.005038
13.0833	-0.005299								13.0833	-0.003959								13.0833	-0.004757
13.1	-0.00636								13.1	-0.004285								13.1	-0.009367
13.1167	-0.006775								13.1167	-0.004754								13.1167	-0.009929
13.1333	-0.007064								13.1333	-0.004972								13.1333	-0.013882
13.15	-0.007689								13.15	-0.00473								13.15	-0.013104
13.1667	-0.008774								13.1667	-0.004319								13.1667	-0.011698
13.1833	-0.009399								13.1833	-0.003533								13.1833	-0.010837
13.2	-0.009541								13.2	-0.003336								13.2	-0.009763
13.2167	-0.009057								13.2167	-0.003493								13.2167	-0.010352
13.2333	-0.008782								13.2333	-0.002729								13.2333	-0.008932
13.25	-0.008675								13.25	3e-06								13.25	-0.002738
13.2667	-0.008066								13.2667	0.001311								13.2667	0.000148
13.2833	-0.007624								13.2833	0.001824								13.2833	0.000522
13.3	-0.007162								13.3	0.001998								13.3	0.007555
13.3167	-0.007088								13.3167	0.001694								13.3167	0.010622
13.3333	-0.006637								13.3333	0.000217								13.3333	0.014024
13.35	-0.006898								13.35	-0.001929								13.35	0.018054
13.3667	-0.006489								13.3667	-0.00349								13.3667	0.00743
13.3833	-0.006415								13.3833	-0.002705								13.3833	-0.007926
13.4	-0.006487								13.4	-0.001548								13.4	-0.013566
13.4167	-0.007074								13.4167	-0.000742								13.4167	-0.010409
13.4333	-0.005191								13.4333	-0.002156								13.4333	-0.003778
13.45	-0.003182								13.45	-0.002816								13.45	-0.005268
13.4667	-0.00268								13.4667	-0.007453								13.4667	2.4e-05
13.4833	-0.00335								13.4833	-0.015063								13.4833	0.011429
13.5	-0.00496								13.5	-0.023555								13.5	0.026978
13.5167	-0.012605								13.5167	-0.028504								13.5167	0.028879
13.5333	-0.01175								13.5333	-0.01951								13.5333	0.037102
13.55	-0.10535								13.55	-0.107525								13.55	0.063621
13.5667	-0.326438								13.5667	-0.340403								13.5667	-0.061129
13.5833	-0.64893								13.5833	-0.720698								13.5833	-0.314707
13.6	-0.972317								13.6	-1.08136								13.6	-0.630166
13.6167	-1.20309								13.6167	-1.33447								13.6167	-0.902042
13.6333	-1.33397								13.6333	-1.46559								13.6333	-1.07452
13.65	-1.40958								13.65	-1.51242								13.65	-1.14091
13.6667	-1.45764								13.6667	-1.49347								13.6667	-1.13416
13.6833	-1.49934								13.6833	-1.44606								13.6833	-1.12091
13.7	-1.46719								13.7	-1.35921								13.7	-1.10382
13.7167	-1.40644								13.7167	-1.25244								13.7167	-1.07416
13.7333	-1.29281								13.7333	-1.13817								13.7333	-1.08207
13.75	-1.16921								13.75	-1.02977								13.75	-1.06347
13.7667	-1.02988								13.7667	-0.917392								13.7667	-1.01196
13.7833	-0.892049								13.7833	-0.82582								13.7833	-0.962126
13.8	-0.782115								13.8	-0.747815								13.8	-0.914094
13.8167	-0.666761								13.8167	-0.664877								13.8167	-0.842956
13.8333	-0.557604								13.8333	-0.580557								13.8333	-0.781616
13.85	-0.468502								13.85	-0.511854								13.85	-0.703654
13.8667	-0.385177								13.8667	-0.448761								13.8667	-0.630549
13.8833	-0.333672								13.8833	-0.395549								13.8833	-0.555644
13.9	-0.271584								13.9	-0.336519								13.9	-0.489657
13.9167	-0.217172								13.9167	-0.295748								13.9167	-0.442686
13.9333	-0.181308								13.9333	-0.260378								13.9333	-0.415309
13.95	-0.164871								13.95	-0.233675								13.95	-0.356029
13.9667	-0.134534								13.9667	-0.206846								13.9667	-0.296749
13.9833	-0.11998								13.9833	-0.183618								13.9833	-0.250239
14	-0.103425								14	-0.162609								14	-0.196696
14.0167	-0.093491								14.0167	-0.146124								14.0167	-0.170042
14.0333	-0.086278								14.0333	-0.133324								14.0333	-0.150296
14.05	-0.078856								14.05	-0.118012								14.05	-0.136077
14.0667	-0.070555								14.0667	-0.106636								14.0667	-0.121941
14.0833	-0.061835								14.0833	-0.097855								14.0833	-0.112913
14.1	-0.053624								14.1	-0.088907								14.1	-0.104055
14.1167	-0.045033								14.1167	-0.078075								14.1167	-0.092905
14.1333	-0.038493								14.1333	-0.067955								14.1333	-0.083304
14.15	-0.03254								14.15	-0.059132								14.15	-0.073075
14.1667	-0.02935								14.1667	-0.051231								14.1667	-0.062469
14.1833	-0.028588								14.1833	-0.044711								14.1833	-0.052868
14.2	-0.031096								14.2	-0.038987								14.2	-0.045864
14.2167	-0.033551								14.2167	-0.034222								14.2167	-0.041219
14.2333	-0.03006								14.2333	-0.030338								14.2333	-0.038709
14.25	-0.027742								14.25	-0.027374								14.25	-0.034021
14.2667	-0.028564								14.2667	-0.025122								14.2667	-0.029124
14.2833	-0.03328								14.2833	-0.02333								14.2833	-0.024437
14.3	-0.039882								14.3	-0.021245								14.3	-0.018579
14.3167	-0.048432								14.3167	-0.019071								14.3167	-0.012486
14.3333	-0.059787								14.3333	-0.016938								14.3333	-0.008695
14.35	-0.061261								14.35	-0.015141								14.35	-0.006704
14.3667	-0.036987								14.3667	-0.014432								14.3667	-0.006137
14.3833	-0.005427								14.3833	-0.013807								14.3833	-0.005193
14.4	0.001053								14.4	-0.013558								14.4	-0.004377
14.4167	0.004631								14.4167	-0.013677								14.4167	-0.003327
14.4333	0.001427								14.4333	-0.013002								14.4333	-0.001858
14.45	-0.003619								14.45	-0.011614								14.45	-0.000556
14.4667	-0.004186								14.4667	-0.009724								14.4667	0.000201
14.4833	-0.002031								14.4833	-0.008546								14.4833	-4.7e-05
14.5	-0.000713								14.5	-0.007659								14.5	0.000792
14.5167	-0.000193								14.5167	-0.007097								14.5167	0.001988
14.5333	-0.001725								14.5333	-0.006619								14.5333	0.002765
14.55	-0.002544								14.55	-0.005806								14.55	0.001659
14.5667	0.000446								14.5667	-0.00516								14.5667	0.000468
14.5833	0.003939								14.5833	-0.004681								14.5833	-0.000722
14.6	0.002492								14.6	-0.003364								14.6	-0.001245
14.6167	0.001725								14.6167	-0.002536								14.6167	-0.000828
14.6333	0.005103								14.6333	-0.001917								14.6333	-0.000955
14.65	0.008564								14.65	-0.001424								14.65	-0.000454
14.6667	0.008634								14.6667	-0.001349								14.6667	0.000298
14.6833	0.008746								14.6833	-0.001484								14.6833	0.000924
14.7	0.007018								14.7	-0.000905								14.7	0.002385
14.7167	0.004344								14.7167	-0.000604								14.7167	0.002522
14.7333	0.00234								14.7333	0.000117								14.7333	0.001779
14.75	-0.002344								14.75	0.001381								14.75	0.002208
14.7667	-0.003176								14.7667	0.002102								14.7667	0.0018
14.7833	-0.0025								14.7833	0.002236								14.7833	0.000178
14.8	-0.002116								14.8	0.001995								14.8	0.000395
14.8167	-0.000833								14.8167	0.002778								14.8167	-0.000175
14.8333	-0.002397								14.8333	0.003477								14.8333	-0.001373
14.85	-0.003124								14.85	0.003632								14.85	-0.002612
14.8667	-0.004436								14.8667	0.003578								14.8667	-0.002387
14.8833	-0.003698								14.8833	0.003774								14.8833	-0.000821
14.9	-0.00258								14.9	0.00347								14.9	-0.00106
14.9167	-0.00282								14.9167	0.003646								14.9167	-0.00117
14.9333	-0.003437								14.9333	0.003111								14.9333	-0.001825
14.95	-0.002044								14.95	0.00203								14.95	-0.000847
14.9667	-0.0004								14.9667	0.001662								14.9667	-0.001921
14.9833	0.000323								14.9833	0.002047								14.9833	-0.004041
15	0.001426								15	0.001806								15	-0.004323
15.0167	0.000634								15.0167	0.002252								15.0167	-0.007159
15.0333	-0.000618								15.0333	0.00274								15.0333	-0.010414
15.05	-0.001243								15.05	0.002935								15.05	-0.011995
15.0667	-0.001616								15.0667	0.003549								15.0667	-0.010016
15.0833	-0.002198								15.0833	0.003786								15.0833	-0.010215
15.1	-0.001689								15.1	0.003479								15.1	-0.007401
15.1167	-0.001516								15.1167	0.002223								15.1167	-0.008723
15.1333	-0.001301								15.1333	0.001093								15.1333	-0.016659
15.15	8.7e-05								15.15	-0.000164								15.15	-0.022335
15.1667	0.001726								15.1667	-0.001336								15.1667	-0.020265
15.1833	0.003615								15.1833	-0.001839								15.1833	-0.012292
15.2	0.004504								15.2	-0.002257								15.2	-0.00997
15.2167	0.005611								15.2167	-0.002626								15.2167	-0.010782
15.2333	0.00902								15.2333	-0.003246								15.2333	-0.003764
15.25	0.010504								15.25	-0.004117								15.25	0.003086
15.2667	0.011443								15.2667	-0.003523								15.2667	0.006042
15.2833	0.013178								15.2833	-0.003222								15.2833	0.004728
15.3	0.016507								15.3	-0.003675								15.3	0.005177
15.3167	0.019931								15.3167	-0.004752								15.3167	0.007409
15.3333	0.021345								15.3333	-0.004448								15.3333	0.012487
15.35	0.021378								15.35	-0.004855								15.35	0.017147
15.3667	0.017936								15.3667	-0.005597								15.3667	0.018499
15.3833	0.01441								15.3833	-0.005712								15.3833	0.017968
15.4	0.013105								15.4	-0.006287								15.4	0.016395
15.4167	0.009741								15.4167	-0.006901								15.4167	0.015939
15.4333	0.007801								15.4333	-0.006678								15.4333	0.020465
15.45	0.00427								15.45	-0.005743								15.45	0.020427
15.4667	6.9e-05								15.4667	-0.004641								15.4667	0.019133
15.4833	0.000599								15.4833	-0.003371								15.4833	0.01922
15.5	-0.000252								15.5	-0.003357								15.5	0.023082
15.5167	-0.002653								15.5167	-0.004132								15.5167	0.025676
15.5333	-0.006519								15.5333	-0.00386								15.5333	0.02626
15.55	-0.010344								15.55	-0.003924								15.55	0.027598
15.5667	-0.009646								15.5667	-0.004154								15.5667	0.033667
15.5833	-0.008614								15.5833	-0.003589								15.5833	0.025962
15.6	-0.009927								15.6	-0.003778								15.6	0.01043
15.6167	-0.009223								15.6167	-0.002863								15.6167	-0.001061
15.6333	-0.007515								15.6333	-0.001989								15.6333	-0.007946
15.65	-0.005262								15.65	-0.001619								15.65	-0.00943
15.6667	-0.003009								15.6667	-0.00175								15.6667	-0.018953
15.6833	-0.001175								15.6833	-0.001212								15.6833	-0.024541
15.7	-0.001394								15.7	-0.000631								15.7	-0.025188
15.7167	-0.002719								15.7167	-0.000401								15.7167	-0.018014
15.7333	-0.002578								15.7333	-8.8e-05								15.7333	-0.000708
15.75	-0.003275								15.75	0.000854								15.75	0.004372
15.7667	-0.004767								15.7667	0.001167								15.7667	0.004763
15.7833	-0.006636								15.7833	0.001816								15.7833	-0.000917
15.8	-0.008089								15.8	0.002382								15.8	-0.006138
15.8167	-0.007986								15.8167	0.003487								15.8167	-0.003672
15.8333	-0.006251								15.8333	0.006142								15.8333	-0.007277
15.85	-0.004892								15.85	0.009299								15.85	-0.015781
15.8667	-0.005083								15.8667	0.011033								15.8667	-0.019554
15.8833	-0.006362								15.8833	0.012934								15.8833	-0.0196
15.9	-0.008354								15.9	0.014292								15.9	-0.01856
15.9167	-0.010644								15.9167	0.016323								15.9167	-0.017862
15.9333	-0.011344								15.9333	0.019986								15.9333	-0.022272
15.95	-0.010745								15.95	0.023985								15.95	-0.021867
15.9667	-0.008765								15.9667	0.029575								15.9667	-0.015684
15.9833	-0.007538								15.9833	0.038849								15.9833	-0.010423
16	-0.014686								16	0.049171								16	-0.004618
16.0167	-0.019286								16.0167	0.043458								16.0167	0.006792
16.0333	-0.017019								16.0333	0.02644								16.0333	0.015564
16.05	-0.063947								16.05	-0.06058								16.05	-0.033651
16.0667	-0.212196								16.0667	-0.268976								16.0667	-0.171458
16.0833	-0.421698								16.0833	-0.48181								16.0833	-0.342802
16.1	-0.643049								16.1	-0.694895								16.1	-0.558108
16.1167	-0.823497								16.1167	-0.889354								16.1167	-0.729023
16.1333	-0.909156								16.1333	-1.01276								16.1333	-0.799748
16.15	-0.951357								16.15	-1.06089								16.15	-0.811398
16.1667	-0.9833								16.1667	-1.06226								16.1667	-0.81974
16.1833	-0.998746								16.1833	-1.03791								16.1833	-0.80585
16.2	-1.00352								16.2	-0.999463								16.2	-0.807409
16.2167	-0.968429								16.2167	-0.912121								16.2167	-0.797429
16.2333	-0.889673								16.2333	-0.846509								16.2333	-0.779703
16.25	-0.801831								16.25	-0.806603								16.25	-0.758292
16.2667	-0.711309								16.2667	-0.787464								16.2667	-0.731984
16.2833	-0.632093								16.2833	-0.700918								16.2833	-0.66657
16.3	-0.540776								16.3	-0.625718								16.3	-0.606767
16.3167	-0.470221								16.3167	-0.554138								16.3167	-0.592976
16.3333	-0.402682								16.3333	-0.439225								16.3333	-0.549249
16.35	-0.345819								16.35	-0.352322								16.35	-0.490534
16.3667	-0.29398								16.3667	-0.273541								16.3667	-0.448189
16.3833	-0.233475								16.3833	-0.23445								16.3833	-0.394582
16.4	-0.190889								16.4	-0.234884								16.4	-0.343822
16.4167	-0.15671								16.4167	-0.223662								16.4167	-0.304642
16.4333	-0.132288								16.4333	-0.205658								16.4333	-0.292133
16.45	-0.120677								16.45	-0.186399								16.45	-0.274181
16.4667	-0.105005								16.4667	-0.166845								16.4667	-0.257359
16.4833	-0.091636								16.4833	-0.14947								16.4833	-0.237899
16.5	-0.083458								16.5	-0.135569								16.5	-0.218524
16.5167	-0.076399								16.5167	-0.122539								16.5167	-0.20259
16.5333	-0.069258								16.5333	-0.107667								16.5333	-0.170495
16.55	-0.060818								16.55	-0.096899								16.55	-0.152468
16.5667	-0.052965								16.5667	-0.087051								16.5667	-0.15391
16.5833	-0.04641								16.5833	-0.077413								16.5833	-0.148318
16.6	-0.038138								16.6	-0.066058								16.6	-0.153612
16.6167	-0.032069								16.6167	-0.055665								16.6167	-0.142444
16.6333	-0.028221								16.6333	-0.046612								16.6333	-0.110301
16.65	-0.026258								16.65	-0.03781								16.65	-0.083432
16.6667	-0.024084								16.6667	-0.030013								16.6667	-0.065859
16.6833	-0.020278								16.6833	-0.022886								16.6833	-0.053435
16.7	-0.016765								16.7	-0.017266								16.7	-0.044696
16.7167	-0.012061								16.7167	-0.012489								16.7167	-0.040497
16.7333	-0.007944								16.7333	-0.009429								16.7333	-0.036005
16.75	-0.005963								16.75	-0.007249								16.75	-0.029336
16.7667	-0.0062								16.7667	-0.005026								16.7667	-0.022876
16.7833	-0.005978								16.7833	-0.00339								16.7833	-0.016374
16.8	-0.00676								16.8	-0.001503								16.8	-0.009286
16.8167	-0.00986								16.8167	3.7e-05								16.8167	-0.003918
16.8333	-0.013298								16.8333	0.002288								16.8333	0.0012
16.85	-0.015983								16.85	0.004497								16.85	0.004392
16.8667	-0.016323								16.8667	0.005534								16.8667	0.004402
16.8833	-0.017625								16.8833	0.006948								16.8833	0.005584
16.9	-0.019807								16.9	0.008571								16.9	0.006766
16.9167	-0.025335								16.9167	0.009713								16.9167	0.007707
16.9333	-0.03166								16.9333	0.010855								16.9333	0.010492
16.95	-0.035641								16.95	0.012709								16.95	0.014825
16.9667	-0.039956								16.9667	0.013893								16.9667	0.016857
16.9833	-0.039792								16.9833	0.014281								16.9833	0.015455
17	-0.017689								17	0.014251								17	0.013424
17.0167	0.016191								17.0167	0.014111								17.0167	0.012905
17.0333	0.020764								17.0333	0.014136								17.0333	0.011258
17.05	0.025672								17.05	0.013744								17.05	0.007391
17.0667	0.026811								17.0667	0.01356								17.0667	0.005032
17.0833	0.021545								17.0833	0.014172								17.0833	0.004975
17.1	0.018581								17.1	0.01491								17.1	0.000481
17.1167	0.018118								17.1167	0.016368								17.1167	6.1e-05
17.1333	0.017072								17.1333	0.017867								17.1333	-0.001698
17.15	0.017283								17.15	0.019993								17.15	-0.025814
17.1667	0.019042								17.1667	0.02078								17.1667	-0.056922
17.1833	0.01942								17.1833	0.02098								17.1833	-0.049177
17.2	0.018417								17.2	0.021013								17.2	-0.001615
17.2167	0.015761								17.2167	0.020044								17.2167	0.015668
17.2333	0.017214								17.2333	0.018277								17.2333	0.023238
17.25	0.020385								17.25	0.017724								17.25	0.020256
17.2667	0.023388								17.2667	0.017757								17.2667	0.014595
17.2833	0.027521								17.2833	0.017371								17.2833	0.009604
17.3	0.03178								17.3	0.01753								17.3	0.006916
17.3167	0.016056								17.3167	0.017852								17.3167	0.005216
17.3333	-0.016073								17.3333	0.017543								17.3333	0.00431
17.35	-0.032459								17.35	0.017025								17.35	0.005665
17.3667	-0.034861								17.3667	0.016004								17.3667	0.004508
17.3833	-0.034207								17.3833	0.013853								17.3833	0.001718
17.4	-0.026477								17.4	0.011367								17.4	-0.000695
17.4167	0.007574								17.4167	0.008198								17.4167	-0.003694
17.4333	0.029994								17.4333	0.004438								17.4333	-0.006319
17.45	0.028927								17.45	0.000595								17.45	-0.007353
17.4667	0.017308								17.4667	-0.002956								17.4667	-0.007132
17.4833	0.010923								17.4833	-0.006757								17.4833	-0.007203
17.5	0.00726								17.5	-0.009931								17.5	-0.007945
17.5167	0.005595								17.5167	-0.012253								17.5167	-0.008123
17.5333	0.003982								17.5333	-0.014497								17.5333	-0.007385
17.55	0.002745								17.55	-0.015234								17.55	-0.006899
17.5667	0.003602								17.5667	-0.013501								17.5667	-0.005617
17.5833	0.004501								17.5833	-0.013568								17.5833	-0.004754
17.6	0.003348								17.6	-0.015687								17.6	-0.006193
17.6167	0.003305								17.6167	-0.016669								17.6167	-0.00624
17.6333	0.003357								17.6333	-0.017156								17.6333	-0.004869
17.65	0.004245								17.65	-0.017476								17.65	-0.005969
17.6667	0.005259								17.6667	-0.017795								17.6667	-0.006902
17.6833	0.004306								17.6833	-0.017696								17.6833	-0.006452
17.7	0.002473								17.7	-0.017848								17.7	-0.003617
17.7167	0.002239								17.7167	-0.016272								17.7167	-0.001558
17.7333	0.002725								17.7333	-0.014033								17.7333	-0.001056
17.75	0.003589								17.75	-0.011669								17.75	-0.000888
17.7667	0.005708								17.7667	-0.009012								17.7667	-0.000218
17.7833	0.004771								17.7833	-0.006104								17.7833	0.000829
17.8	0.003583								17.8	-0.003279								17.8	0.001624
17.8167	0.004686								17.8167	-0.000928								17.8167	0.002912
17.8333	0.004248								17.8333	0.000538								17.8333	0.003273
17.85	0.001633								17.85	0.001878								17.85	0.003467
17.8667	-0.002992								17.8667	0.002213								17.8667	0.005252
17.8833	-0.003304								17.8833	0.002507								17.8833	0.004902
17.9	-0.002152								17.9	0.002507								17.9	0.004258
17.9167	-0.003084								17.9167	0.002348								17.9167	0.006168
17.9333	-0.005183								17.9333	0.002813								17.9333	0.00665
17.95	-0.006068								17.95	0.003361								17.95	0.005667
17.9667	-0.005865								17.9667	0.004413								17.9667	0.004977
17.9833	-0.004656								17.9833	0.005087								17.9833	0.004579
18	-0.002778								18	0.005049								18	0.004308
18.0167	-0.001664								18.0167	0.005081								18.0167	0.002026
18.0333	-0.002055								18.0333	0.005654								18.0333	-0.001015
18.05	-0.002026								18.05	0.006312								18.05	-0.010629
18.0667	-0.002835								18.0667	0.006844								18.0667	-0.003161
18.0833	-0.003141								18.0833	0.007752								18.0833	0.041653
18.1	-0.00462								18.1	0.008284								18.1	0.051884
18.1167	-0.004449								18.1167	0.008104								18.1167	0.043971
18.1333	-0.003816								18.1333	0.007253								18.1333	0.030314
18.15	-0.002303								18.15	0.005984								18.15	0.01762
18.1667	-0.003428								18.1667	0.005594								18.1667	0.004382
18.1833	-0.003214								18.1833	0.005205								18.1833	-0.008857
18.2	-0.002664								18.2	0.004815								18.2	-0.018159
18.2167	-0.001229								18.2167	0.004475								18.2167	-0.031215
18.2333	0.000249								18.2333	0.004932								18.2333	-0.04462
18.25	0.000262								18.25	0.005849								18.25	-0.056309
18.2667	-0.001107								18.2667	0.006223								18.2667	-0.06783
18.2833	-0.00189								18.2833	0.005926								18.2833	-0.076505
18.3	-0.001584								18.3	0.004248								18.3	-0.060603
18.3167	-0.001279								18.3167	0.003042								18.3167	-0.039127
18.3333	-0.001936								18.3333	0.002676								18.3333	-0.017125
18.35	-0.002343								18.35	0.002016								18.35	-0.006762
18.3667	-0.002916								18.3667	0.001357								18.3667	0.000964
18.3833	-0.003239								18.3833	0.000279								18.3833	0.010824
18.4	-0.004818								18.4	-0.000172								18.4	0.017168
18.4167	-0.004517								18.4167	0.000982								18.4167	0.024044
18.4333	-0.004008								18.4333	0.001594								18.4333	0.039829
18.45	-0.00375								18.45	0.001494								18.45	0.074329
18.4667	-0.004874								18.4667	9.6e-05								18.4667	0.102674
18.4833	-0.006542								18.4833	-0.002851								18.4833	0.051303
18.5	-0.006954								18.5	-0.001946								18.5	-0.014136
18.5167	-0.006031								18.5167	-0.008857								18.5167	-0.039852
18.5333	0.000458								18.5333	0.005084								18.5333	-0.04296
18.55	-0.047773								18.55	-0.039172								18.55	-0.073701
18.5667	-0.189036								18.5667	-0.144178								18.5667	-0.196928
18.5833	-0.346501								18.5833	-0.333213								18.5833	-0.348501
18.6	-0.492034								18.6	-0.551347								18.6	-0.473194
18.6167	-0.583102								18.6167	-0.694482								18.6167	-0.584475
18.6333	-0.641095								18.6333	-0.758024								18.6333	-0.629268
18.65	-0.660779								18.65	-0.783089								18.65	-0.616576
18.6667	-0.671168								18.6667	-0.744054								18.6667	-0.591867
18.6833	-0.679297								18.6833	-0.70502								18.6833	-0.578422
18.7	-0.69538								18.7	-0.645177								18.7	-0.570712
18.7167	-0.658337								18.7167	-0.584233								18.7167	-0.580677
18.7333	-0.594961								18.7333	-0.552385								18.7333	-0.579288
18.75	-0.543935								18.75	-0.525812								18.75	-0.582213
18.7667	-0.487467								18.7667	-0.467504								18.7667	-0.515259
18.7833	-0.413624								18.7833	-0.39517								18.7833	-0.415858
18.8	-0.355899								18.8	-0.331628								18.8	-0.277646
18.8167	-0.31254								18.8167	-0.295623								18.8167	-0.191626
18.8333	-0.278937								18.8333	-0.252373								18.8333	-0.238946
18.85	-0.233192								18.85	-0.201796								18.85	-0.294388
18.8667	-0.198166								18.8667	-0.200916								18.8667	-0.327054
18.8833	-0.16293								18.8833	-0.191662								18.8833	-0.351848
18.9	-0.146828								18.9	-0.174035								18.9	-0.362031
18.9167	-0.123947								18.9167	-0.160793								18.9167	-0.359993
18.9333	-0.105672								18.9333	-0.150269								18.9333	-0.336838
18.95	-0.077601								18.95	-0.135308								18.95	-0.301666
18.9667	-0.054093								18.9667	-0.12244								18.9667	-0.257786
18.9833	-0.042014								18.9833	-0.11041								18.9833	-0.22609
19	-0.036468								19	-0.099091								19	-0.204568
19.0167	-0.031385								19.0167	-0.085416								19.0167	-0.182359
19.0333	-0.026513								19.0333	-0.0776								19.0333	-0.162223
19.05	-0.023985								19.05	-0.07146								19.05	-0.145436
19.0667	-0.023383								19.0667	-0.065528								19.0667	-0.13807
19.0833	-0.021609								19.0833	-0.057168								19.0833	-0.13041
19.1	-0.020421								19.1	-0.050776								19.1	-0.118271
19.1167	-0.019572								19.1167	-0.04588								19.1167	-0.105341
19.1333	-0.017257								19.1333	-0.041066								19.1333	-0.096739
19.15	-0.015906								19.15	-0.036419								19.15	-0.091863
19.1667	-0.013424								19.1667	-0.03127								19.1667	-0.085898
19.1833	-0.010691								19.1833	-0.027293								19.1833	-0.081023
19.2	-0.008544								19.2	-0.024698								19.2	-0.076524
19.2167	-0.00753								19.2167	-0.022594								19.2167	-0.072302
19.2333	-0.006852								19.2333	-0.020739								19.2333	-0.069471
19.25	-0.00655								19.25	-0.019973								19.25	-0.067102
19.2667	-0.005369								19.2667	-0.018998								19.2667	-0.063978
19.2833	-0.004817								19.2833	-0.018399								19.2833	-0.062153
19.3	-0.003468								19.3	-0.017884								19.3	-0.059574
19.3167	-0.001616								19.3167	-0.0156								19.3167	-0.056331
19.3333	-0.001941								19.3333	-0.012812								19.3333	-0.054013
19.35	-0.002056								19.35	-0.011949								19.35	-0.053244
19.3667	-0.001586								19.3667	-0.011379								19.3667	-0.053605
19.3833	-0.001492								19.3833	-0.011647								19.3833	-0.052753
19.4	-0.000686								19.4	-0.012041								19.4	-0.051272
19.4167	0.000632								19.4167	-0.012005								19.4167	-0.050447
19.4333	0.001282								19.4333	-0.011465								19.4333	-0.05029
19.45	0.001387								19.45	-0.010297								19.45	-0.048206
19.4667	0.001326								19.4667	-0.009757								19.4667	-0.046583
19.4833	0.001892								19.4833	-0.010515								19.4833	-0.045798
19.5	0.001705								19.5	-0.010938								19.5	-0.046352
19.5167	0.001493								19.5167	-0.011016								19.5167	-0.047627
19.5333	0.000868								19.5333	-0.00971								19.5333	-0.044161
19.55	3.3e-05								19.55	-0.007818								19.55	-0.04283
19.5667	-0.000593								19.5667	-0.00488								19.5667	-0.032707
19.5833	-0.001679								19.5833	-0.000727								19.5833	-0.02338
19.6	-0.002598								19.6	0.001835								19.6	-0.042481
19.6167	-0.002361								19.6167	0.003401								19.6167	0.057747
19.6333	-0.001573								19.6333	0.006645								19.6333	0.217149
19.65	-0.001413								19.65	0.009009								19.65	0.230933
19.6667	-0.001211								19.6667	0.011373								19.6667	0.101571
19.6833	-0.001805								19.6833	0.012314								19.6833	0.122055
19.7	-0.001854								19.7	0.017777								19.7	0.189933
19.7167	0.000642								19.7167	0.022913								19.7167	0.183594
19.7333	0.001933								19.7333	0.032323								19.7333	0.05176
19.75	0.001927								19.75	0.042779								19.75	-0.055831
19.7667	0.001879								19.7667	0.051519								19.7667	-0.120215
19.7833	0.001454								19.7833	0.052932								19.7833	-0.157636
19.8	0.001238								19.8	0.079507								19.8	-0.174667
19.8167	0.001274								19.8167	0.088549								19.8167	-0.171422
19.8333	0.001406								19.8333	0.014652								19.8333	-0.127024
19.85	0.000868								19.85	-0.093744								19.85	-0.08765
19.8667	0.00146								19.8667	-0.047228								19.8667	-0.071763
19.8833	0.00243								19.8833	0.04371								19.8833	-0.054244
19.9	0.003315								19.9	0.103414								19.9	-0.046313
19.9167	0.004376								19.9167	0.09438								19.9167	-0.040174
19.9333	0.005074								19.9333	0.07308								19.9333	-0.03373
19.95	0.004516								19.95	0.003967								19.95	-0.03097
19.9667	0.004209								19.9667	-0.14415								19.9667	-0.030095
19.9833	0.00386								19.9833	-0.162477								19.9833	-0.028256
20	0.002716								20	-0.11147								20	-0.024952
20.0167	0.002295								20.0167	-0.07737								20.0167	-0.019598
20.0333	0.002559								20.0333	-0.058257								20.0333	-0.015521
20.05	0.002949								20.05	-0.059323								20.05	-0.012575
20.0667	0.003548								20.0667	-0.051221								20.0667	-0.010424
20.0833	0.004147								20.0833	-0.037173								20.0833	-0.00865
20.1	0.003951								20.1	-0.03489								20.1	-0.006249
20.1167	0.003346								20.1167	-0.048551								20.1167	-0.005067
20.1333	0.003051								20.1333	-0.038178								20.1333	-0.004597
20.15	0.002713								20.15	0.013562								20.15	-0.001866
20.1667	0.002418								20.1667	0.027452								20.1667	0.003754
20.1833	0.001913								20.1833	0.002363								20.1833	0.008411
20.2	0.001953								20.2	-0.007066								20.2	0.008923
20.2167	0.001956								20.2167	-0.012093								20.2167	-0.000153
20.2333	0.001975								20.2333	-0.012804								20.2333	0.003485
20.25	0.002999								20.25	-0.014479								20.25	0.03509
20.2667	0.003017								20.2667	-0.01766								20.2667	0.107769
20.2833	0.003874								20.2833	-0.016529								20.2833	0.139332
20.3	0.003767								20.3	-0.015357								20.3	0.096036
20.3167	0.003115								20.3167	-0.014303								20.3167	0.038843
20.3333	0.003313								20.3333	-0.018019								20.3333	-0.009599
20.35	0.002549								20.35	-0.018846								20.35	-0.026723
20.3667	0.001785								20.3667	-0.016408								20.3667	-0.033799
20.3833	0.000727								20.3833	-0.013216								20.3833	-0.03359
20.4	0.000759								20.4	-0.008935								20.4	-0.026473
20.4167	0.000192								20.4167	-0.003183								20.4167	-0.01707
20.4333	-7e-05								20.4333	-0.002033								20.4333	-0.008971
20.45	-0.000207								20.45	0.002341								20.45	-0.00845
20.4667	-0.000386								20.4667	0.007008								20.4667	-0.007803
20.4833	-0.000774								20.4833	0.014563								20.4833	-0.002468
20.5	-0.000618								20.5	0.018811								20.5	0.005003
20.5167	-0.000902								20.5167	0.026206								20.5167	0.009859
20.5333	-0.001012								20.5333	0.036325								20.5333	0.008134
20.55	-0.001457								20.55	0.052388								20.55	0.001301
20.5667	-0.001734								20.5667	0.038977								20.5667	-0.000466
20.5833	-0.00243								20.5833	-0.031291								20.5833	0.000781
20.6	-0.003043								20.6	-0.073465								20.6	0.000731
20.6167	-0.0031								20.6167	-0.07611								20.6167	-0.001348
20.6333	-0.003364								20.6333	-0.069206								20.6333	-0.003853
20.65	-0.003711								20.65	-0.059079								20.65	-0.006149
20.6667	-0.002969								20.6667	-0.043509								20.6667	-0.007231
20.6833	-0.002102								20.6833	-0.030032								20.6833	-0.009736
20.7	-0.002114								20.7	-0.021161								20.7	-0.011278
20.7167	-0.002248								20.7167	-0.015214								20.7167	-0.009486
20.7333	-0.002506								20.7333	-0.011442								20.7333	-0.007324
20.75	-0.003309								20.75	-0.008173								20.75	-0.004911
20.7667	-0.003442								20.7667	-0.006955								20.7667	-0.002832
20.7833	-0.002654								20.7833	-0.003727								20.7833	-0.002051
20.8	-0.002326								20.8	8.6e-05								20.8	-0.003071
20.8167	-0.002626								20.8167	0.001687								20.8167	-0.003296
20.8333	-0.003931								20.8333	0.003834								20.8333	-0.000633
20.85	-0.00419								20.85	0.006191								20.85	0.000984
20.8667	-0.003694								20.8667	0.00838								20.8667	0.001387
20.8833	-0.002781								20.8833	0.008434								20.8833	0.003506
20.9	-0.002369								20.9	0.005557								20.9	0.006797
20.9167	-0.001749								20.9167	0.002727								20.9167	0.011655
20.9333	-0.001171								20.9333	0.000945								20.9333	0.01518
20.95	-0.000927								20.95	-0.001966								20.95	0.016067
20.9667	0.001745								20.9667	-0.00492								20.9667	0.016661
20.9833	0.000983								20.9833	-0.009757								20.9833	0.013906
21	0.003236								21	-0.014092								21	0.008094
21.0167	0.004611								21.0167	-0.00892								21.0167	0.009131
21.0333	0.002386								21.0333	-0.011994								21.0333	0.026505
21.05	-0.04133								21.05	-0.025284								21.05	-0.006111
21.0667	-0.130557								21.0667	-0.088983								21.0667	-0.111953
21.0833	-0.258804								21.0833	-0.219754								21.0833	-0.250788
21.1	-0.380898								21.1	-0.368864								21.1	-0.374634
21.1167	-0.456807								21.1167	-0.460445								21.1167	-0.441853
21.1333	-0.468992								21.1333	-0.526109								21.1333	-0.448061
21.15	-0.473348								21.15	-0.535962								21.15	-0.417424
21.1667	-0.47381								21.1667	-0.522537								21.1667	-0.410443
21.1833	-0.480678								21.1833	-0.495756								21.1833	-0.412506
21.2	-0.488886								21.2	-0.464286								21.2	-0.410507
21.2167	-0.463301								21.2167	-0.430471								21.2167	-0.412591
21.2333	-0.440142								21.2333	-0.389831								21.2333	-0.419942
21.25	-0.405972								21.25	-0.345883								21.25	-0.424571
21.2667	-0.365564								21.2667	-0.317427								21.2667	-0.3929
21.2833	-0.323565								21.2833	-0.291985								21.2833	-0.352396
21.3	-0.256235								21.3	-0.265999								21.3	-0.319009
21.3167	-0.227334								21.3167	-0.208319								21.3167	-0.284807
21.3333	-0.202281								21.3333	-0.129999								21.3333	-0.263535
21.35	-0.177522								21.35	-0.139224								21.35	-0.226143
21.3667	-0.136141								21.3667	-0.140704								21.3667	-0.20508
21.3833	-0.119462								21.3833	-0.129205								21.3833	-0.187032
21.4	-0.091688								21.4	-0.113017								21.4	-0.165927
21.4167	-0.075377								21.4167	-0.098338								21.4167	-0.125294
21.4333	-0.061239								21.4333	-0.08814								21.4333	-0.078918
21.45	-0.052628								21.45	-0.08171								21.45	-0.074661
21.4667	-0.044143								21.4667	-0.075908								21.4667	-0.079112
21.4833	-0.035574								21.4833	-0.070023								21.4833	-0.074311
21.5	-0.028931								21.5	-0.063886								21.5	-0.067416
21.5167	-0.02638								21.5167	-0.057711								21.5167	-0.060548
21.5333	-0.023323								21.5333	-0.049737								21.5333	-0.056561
21.55	-0.017209								21.55	-0.041721								21.55	-0.0509
21.5667	-0.011848								21.5667	-0.034751								21.5667	-0.045155
21.5833	-0.008121								21.5833	-0.029541								21.5833	-0.039577
21.6	-0.004267								21.6	-0.024832								21.6	-0.034879
21.6167	-0.000318								21.6167	-0.021217								21.6167	-0.030334
21.6333	0.001417								21.6333	-0.019196								21.6333	-0.023187
21.65	0.002651								21.65	-0.017592								21.65	-0.017923
21.6667	0.003633								21.6667	-0.015319								21.6667	-0.01714
21.6833	0.004573								21.6833	-0.013298								21.6833	-0.015645
21.7	0.005472								21.7	-0.011318								21.7	-0.014861
21.7167	0.004876								21.7167	-0.008967								21.7167	-0.013228
21.7333	0.003869								21.7333	-0.006787								21.7333	-0.01004
21.75	0.003197								21.75	-0.005695								21.75	-0.008108
21.7667	0.002901								21.7667	-0.005273								21.7667	-0.005297
21.7833	0.002648								21.7833	-0.003889								21.7833	-0.003867
21.8	0.004153								21.8	-0.003132								21.8	-0.002981
21.8167	0.005168								21.8167	-0.002676								21.8167	-0.001917
21.8333	0.004599								21.8333	-0.002851								21.8333	-0.000973
21.85	0.003403								21.85	-0.002608								21.85	-0.000238
21.8667	0.002081								21.8667	-0.002783								21.8667	0.00012
21.8833	0.001512								21.8833	-0.002791								21.8833	-6.6e-05
21.9	0.000106								21.9	-0.002087								21.9	-0.000838
21.9167	-0.000202								21.9167	-0.001643								21.9167	-0.001849
21.9333	-0.000462								21.9333	-0.001413								21.9333	-0.002017
21.95	-0.000472								21.95	-0.001517								21.95	-0.001598
21.9667	-0.000649								21.9667	-0.000617								21.9667	-0.001179
21.9833	-0.000114								21.9833	-0.000261								21.9833	-0.000551
22	-0.000668								22	-0.000492								22	0.000412
22.0167	-0.00109								22.0167	-0.00115								22.0167	0.001222
22.0333	-0.001594								22.0333	-0.00194								22.0333	0.002501
22.05	-0.001721								22.05	-0.00206								22.05	0.002942
22.0667	-0.001303								22.0667	-0.002054								22.0667	0.002211
22.0833	-0.000928								22.0833	-0.001127								22.0833	0.001523
22.1	-0.001054								22.1	9.3e-05								22.1	0.001755
22.1167	-0.000216								22.1167	-0.000246								22.1167	0.00171
22.1333	7.8e-05								22.1333	-0.001095								22.1333	0.001549
22.15	0.000164								22.15	-0.001399								22.15	0.002937
22.1667	0.001045								22.1667	-0.001033								22.1667	0.005329
22.1833	0.001256								22.1833	-0.000626								22.1833	0.006676
22.2	0.001257								22.2	-0.000302								22.2	0.00777
22.2167	0.001467								22.2167	0.000345								22.2167	0.00959
22.2333	0.001844								22.2333	0.000357								22.2333	0.011208
22.25	0.001341								22.25	-0.000134								22.25	0.010398
22.2667	0.00088								22.2667	-0.000415								22.2667	0.010801
22.2833	0.000754								22.2833	0.000434								22.2833	0.009656
22.3	0.000586								22.3	0.000948								22.3	0.008092
22.3167	0.000204								22.3167	-5.8e-05								22.3167	0.006484
22.3333	-0.000223								22.3333	-0.000528								22.3333	0.00969
22.35	-0.000651								22.35	-0.000579								22.35	0.010761
22.3667	-0.000994								22.3667	-0.00084								22.3667	0.00329
22.3833	-0.00117								22.3833	-0.001352								22.3833	-0.001291
22.4	-0.000886								22.4	-0.002366								22.4	-0.002984
22.4167	-0.000987								22.4167	-0.002808								22.4167	-0.002905
22.4333	-0.002057								22.4333	-0.004263								22.4333	-0.004141
22.45	-0.003002								22.45	-0.004128								22.45	-0.006842
22.4667	-0.003779								22.4667	-0.003909								22.4667	-0.008748
22.4833	-0.004221								22.4833	-0.003439								22.4833	-0.013124
22.5	-0.003993								22.5	-0.00301								22.5	-0.013774
22.5167	-0.004028								22.5167	-0.002805								22.5167	-0.014099
22.5333	-0.005075								22.5333	-0.002734								22.5333	-0.015502
22.55	-0.005284								22.55	-0.003877								22.55	-0.015566
22.5667	-0.005034								22.5667	-0.004769								22.5667	-0.015505
22.5833	-0.004406								22.5833	-0.003693								22.5833	-0.014648
22.6	-0.004281								22.6	-0.002575								22.6	-0.014042
22.6167	-0.004752								22.6167	-0.002474								22.6167	-0.012738
22.6333	-0.004811								22.6333	-0.00305								22.6333	-0.011303
22.65	-0.005205								22.65	-0.00237								22.65	-0.009951
22.6667	-0.004762								22.6667	-0.002234								22.6667	-0.007972
22.6833	-0.004403								22.6833	-0.002433								22.6833	-0.005993
22.7	-0.003792								22.7	-0.001878								22.7	-0.005353
22.7167	-0.002893								22.7167	-0.000787								22.7167	-0.00555
22.7333	-0.002416								22.7333	0.000467								22.7333	-0.005482
22.75	-0.001939								22.75	0.001176								22.75	-0.004828
22.7667	-0.001211								22.7667	0.000922								22.7667	-0.004425
22.7833	-0.000273								22.7833	0.000669								22.7833	-0.003435
22.8	0.000455								22.8	0.001002								22.8	-0.002404
22.8167	0.000935								22.8167	0.001038								22.8167	-0.00026
22.8333	0.000705								22.8333	0.001072								22.8333	0.002459
22.85	0.001523								22.85	0.000771								22.85	0.004549
22.8667	0.002089								22.8667	0.000638								22.8667	0.005258
22.8833	0.002194								22.8833	0.000798								22.8833	0.004795
22.9	0.002216								22.9	0.001418								22.9	0.005001
22.9167	0.002416								22.9167	0.002793								22.9167	0.006848
22.9333	0.00342								22.9333	0.003875								22.9333	0.007777
22.95	0.004549								22.95	0.004287								22.95	0.008749
22.9667	0.00505								22.9667	0.003778								22.9667	0.00947
22.9833	0.005467								22.9833	0.000966								22.9833	0.008097
23	0.005131								23	-0.001636								23	0.007394
23.0167	0.005062								23.0167	-0.003733								23.0167	0.006043
23.0333	0.00513								23.0333	-0.005408								23.0333	0.005252
23.05	0.004864								23.05	-0.006078								23.05	0.002912
23.0667	0.004597								23.0667	-0.005451								23.0667	0.001954
23.0833	0.003786								23.0833	-0.005786								23.0833	0.001708
23.1	0.00352								23.1	-0.007713								23.1	0.001461
23.1167	0.003187								23.1167	-0.011641								23.1167	-0.000222
23.1333	0.002824								23.1333	-0.01548								23.1333	-0.001424
23.15	0.002713								23.15	-0.029703								23.15	-0.000616
23.1667	0.003189								23.1667	-0.045265								23.1667	0.000694
23.1833	0.00291								23.1833	-0.036502								23.1833	0.001376
23.2	0.002757								23.2	0.008016								23.2	0.001054
23.2167	0.002871								23.2167	0.070973								23.2167	-0.0002
23.2333	0.002619								23.2333	0.065614								23.2333	-0.001972
23.25	0.00174								23.25	0.063103								23.25	-0.000898
23.2667	0.000776								23.2667	0.052511								23.2667	0.000428
23.2833	-0.000229								23.2833	0.041542								23.2833	-0.000423
23.3	-0.000816								23.3	0.033922								23.3	0.000567
23.3167	-0.000763								23.3167	0.029125								23.3167	0.00105
23.3333	-0.00133								23.3333	0.018312								23.3333	0.001771
23.35	-0.002189								23.35	0.006703								23.35	0.004753
23.3667	-0.002463								23.3667	-0.002812								23.3667	0.007525
23.3833	-0.002611								23.3833	-0.011615								23.3833	0.008497
23.4	-0.002465								23.4	-0.023182								23.4	0.008171
23.4167	-0.002396								23.4167	-0.029762								23.4167	0.008385
23.4333	-0.003451								23.4333	-0.039145								23.4333	0.008587
23.45	-0.004464								23.45	-0.040949								23.45	0.006109
23.4667	-0.005518								23.4667	-0.042084								23.4667	0.003213
23.4833	-0.005443								23.4833	-0.052932								23.4833	0.003959
23.5	-0.007209								23.5	-0.040166								23.5	-0.001491
23.5167	-0.001182								23.5167	-0.01233								23.5167	-0.008921
23.5333	-0.009091								23.5333	0.034847								23.5333	-0.002425
23.55	-0.034249								23.55	0.006411								23.55	0.015417
23.5667	-0.102993								23.5667	-0.084702								23.5667	-0.035489
23.5833	-0.203221								23.5833	-0.213621								23.5833	-0.156398
23.6	-0.32074								23.6	-0.343713								23.6	-0.288067
23.6167	-0.390189								23.6167	-0.431479								23.6167	-0.370561
23.6333	-0.405958								23.6333	-0.464106								23.6333	-0.371019
23.65	-0.382161								23.65	-0.450302								23.65	-0.342211
23.6667	-0.374233								23.6667	-0.422682								23.6667	-0.305238
23.6833	-0.369947								23.6833	-0.398286								23.6833	-0.297532
23.7	-0.377132								23.7	-0.366688								23.7	-0.309838
23.7167	-0.375729								23.7167	-0.336097								23.7167	-0.313675
23.7333	-0.374363								23.7333	-0.305551								23.7333	-0.325163
23.75	-0.342307								23.75	-0.279694								23.75	-0.320491
23.7667	-0.293127								23.7667	-0.256977								23.7667	-0.29635
23.7833	-0.270366								23.7833	-0.235349								23.7833	-0.253075
23.8	-0.219261								23.8	-0.213218								23.8	-0.228808
23.8167	-0.187576								23.8167	-0.193938								23.8167	-0.210986
23.8333	-0.147219								23.8333	-0.172608								23.8333	-0.175619
23.85	-0.123694								23.85	-0.150148								23.85	-0.147201
23.8667	-0.08811								23.8667	-0.13133								23.8667	-0.12653
23.8833	-0.069149								23.8833	-0.116238								23.8833	-0.116325
23.9	-0.056258								23.9	-0.102235								23.9	-0.111689
23.9167	-0.047464								23.9167	-0.090915								23.9167	-0.103458
23.9333	-0.039712								23.9333	-0.083868								23.9333	-0.093515
23.95	-0.032965								23.95	-0.075565								23.95	-0.08441
23.9667	-0.027516								23.9667	-0.064876								23.9667	-0.075891
23.9833	-0.022821								23.9833	-0.053809								23.9833	-0.069298
24	-0.020052								24	-0.046511								24	-0.061533
24.0167	-0.018742								24.0167	-0.039467								24.0167	-0.055373
24.0333	-0.017679								24.0333	-0.031882								24.0333	-0.054418
24.05	-0.01402								24.05	-0.025093								24.05	-0.053086
24.0667	-0.010487								24.0667	-0.019894								24.0667	-0.047023
24.0833	-0.007875								24.0833	-0.015031								24.0833	-0.040123
24.1	-0.005598								24.1	-0.010083								24.1	-0.036028
24.1167	-0.004027								24.1167	-0.006437								24.1167	-0.034216
24.1333	-0.002578								24.1333	-0.003339								24.1333	-0.033305
24.15	-0.001003								24.15	-0.001664								24.15	-0.036665
24.1667	-0.000307								24.1667	1.1e-05								24.1667	-0.05024
24.1833	-0.000155								24.1833	9.5e-05								24.1833	-0.061597
24.2	0.000164								24.2	-0.000323								24.2	-0.027778
24.2167	0.000907								24.2167	0.000594								24.2167	0.013462
24.2333	0.002366								24.2333	0.001592								24.2333	0.007194
24.25	0.002611								24.25	0.002632								24.25	-0.006192
24.2667	0.002186								24.2667	0.003672								24.2667	-0.009069
24.2833	0.002514								24.2833	0.004209								24.2833	-0.007676
24.3	0.002382								24.3	0.005333								24.3	-0.008083
24.3167	0.002213								24.3167	0.006411								24.3167	-0.008739
24.3333	0.003388								24.3333	0.005894								24.3333	-0.01023
24.35	0.00494								24.35	0.005168								24.35	-0.010381
24.3667	0.005319								24.3667	0.004232								24.3667	-0.007852
24.3833	0.005238								24.3833	0.002376								24.3833	-0.006287
24.4	0.005283								24.4	0.000896								24.4	-0.007359
24.4167	0.00575								24.4167	-0.00042								24.4167	-0.008848
24.4333	0.005846								24.4333	-0.000819								24.4333	-0.008785
24.45	0.006108								24.45	-0.000716								24.45	-0.006211
24.4667	0.006706								24.4667	-0.001324								24.4667	-0.005647
24.4833	0.00655								24.4833	-0.001724								24.4833	-0.003994
24.5	0.0061								24.5	-0.002667								24.5	-0.002969
24.5167	0.00486								24.5167	-0.002275								24.5167	-0.00256
24.5333	0.003707								24.5333	-0.001677								24.5333	-0.001681
24.55	0.002052								24.55	-0.001499								24.55	0.00012
24.5667	0.000397								24.5667	-0.00065								24.5667	0.000329
24.5833	-0.000839								24.5833	-0.000765								24.5833	0.001501
24.6	-0.000987								24.6	-0.001968								24.6	0.000497
24.6167	-0.000544								24.6167	-0.002965								24.6167	-0.002577
24.6333	-0.00127								24.6333	-0.003005								24.6333	-0.004037
24.65	-0.003629								24.65	-0.002458								24.65	-0.005998
24.6667	-0.003852								24.6667	-0.002079								24.6667	-0.008337
24.6833	-0.003825								24.6833	-0.000527								24.6833	-0.008541
24.7	-0.003881								24.7	0.001234								24.7	-0.007069
24.7167	-0.003221								24.7167	0.001735								24.7167	-0.005725
24.7333	-0.003563								24.7333	0.002315								24.7333	-0.003964
24.75	-0.004574								24.75	0.001933								24.75	-0.002663
24.7667	-0.005083								24.7667	0.000169								24.7667	-0.001906
24.7833	-0.00421								24.7833	-0.001177								24.7833	-0.003787
24.8	-0.005431								24.8	-0.002564								24.8	-0.005626
24.8167	-0.007151								24.8167	-0.002699								24.8167	-0.00531
24.8333	-0.007485								24.8333	-0.00246								24.8333	-0.001411
24.85	-0.006396								24.85	-0.002892								24.85	0.000519
24.8667	-0.005097								24.8667	-0.003156								24.8667	0.001989
24.8833	-0.003756								24.8833	-0.003211								24.8833	0.004296
24.9	-0.002667								24.9	-0.001801								24.9	0.006813
24.9167	-0.003165								24.9167	-0.001188								24.9167	0.01088
24.9333	-0.002865								24.9333	-0.000328								24.9333	0.012443
24.95	-0.001517								24.95	0.000324								24.95	0.012458
24.9667	0.000375								24.9667	5.4e-05								24.9667	0.008537
24.9833	-0.00012								24.9833	-0.000718								24.9833	0.004239
25	-0.000531								25	0.000562								25	0.001867
25.0167	0.000108								25.0167	0.000752								25.0167	-0.001241
25.0333	-8.8e-05								25.0333	-0.001111								25.0333	-0.002478
25.05	0.000764								25.05	-0.002011								25.05	-0.002165
25.0667	0.002076								25.0667	-0.00291								25.0667	0.000157
25.0833	0.00276								25.0833	-0.00247								25.0833	0.000679
25.1	0.002356								25.1	-0.00157								25.1	-0.002861
25.1167	0.004257								25.1167	-0.001254								25.1167	-0.006328
25.1333	0.005867								25.1333	-0.0001								25.1333	-0.007948
25.15	0.004296								25.15	0.000174								25.15	-0.006303
25.1667	0.004357								25.1667	0.000449								25.1667	-0.001308
25.1833	0.004126								25.1833	-0.000742								25.1833	0.005236
25.2	0.002931								25.2	-0.003063								25.2	0.005709
25.2167	0.001904								25.2167	-0.003162								25.2167	0.003967
25.2333	0.000709								25.2333	-0.001121								25.2333	0.005097
25.25	0.00077								25.25	-0.001928								25.25	0.008445
25.2667	0.000245								25.2667	-0.002483								25.2667	0.010789
25.2833	-0.000824								25.2833	-0.002285								25.2833	0.007397
25.3	-0.003401								25.3	-0.002673								25.3	0.001953
25.3167	-0.004348								25.3167	-0.006027								25.3167	-0.002554
25.3333	-0.005092								25.3333	-0.005689								25.3333	-0.000195
25.35	-0.005668								25.35	-0.003257								25.35	-0.018812
25.3667	-0.006034								25.3667	0.000388								25.3667	-0.043709
25.3833	-0.007908								25.3833	0.003657								25.3833	-0.027742
25.4	-0.008944								25.4	0.005963								25.4	0.037084
25.4167	-0.008018								25.4167	0.005934								25.4167	0.141286
25.4333	-0.005844								25.4333	0.004286								25.4333	0.201664
25.45	-0.005218								25.45	0.003893								25.45	0.233864
25.4667	-0.003881								25.4667	0.002245								25.4667	0.228257
25.4833	-0.004009								25.4833	0.001601								25.4833	0.072596
25.5	-0.003718								25.5	0.001878								25.5	-0.055559
25.5167	-0.002929								25.5167	0.002378								25.5167	-0.106055
25.5333	-0.000301								25.5333	4.8e-05								25.5333	-0.115556
25.55	0.000651								25.55	0.000229								25.55	-0.098848
25.5667	0.002315								25.5667	0.000495								25.5667	-0.085657
25.5833	0.002431								25.5833	0.001514								25.5833	-0.074978
25.6	0.003969								25.6	0.002617								25.6	-0.063252
25.6167	0.004922								25.6167	0.003232								25.6167	-0.051606
25.6333	0.003656								25.6333	0.003239								25.6333	-0.041017
25.65	0.004399								25.65	0.002241								25.65	-0.029339
25.6667	0.004975								25.6667	0.001369								25.6667	-0.022267
25.6833	0.003834								25.6833	0.001293								25.6833	-0.017162
25.7	0.003238								25.7	0.000672								25.7	-0.014947
25.7167	0.002685								25.7167	-0.000101								25.7167	-0.008722
25.7333	0.002805								25.7333	-5.5e-05								25.7333	-0.002948
25.75	0.002589								25.75	-5.2e-05								25.75	0.004039
25.7667	0.002248								25.7667	0.00104								25.7667	0.009729
25.7833	0.000986								25.7833	0.00276								25.7833	0.011525
25.8	-0.00036								25.8	0.004396								25.8	0.004613
25.8167	-0.000658								25.8167	0.005714								25.8167	0.001626
25.8333	-0.001331								25.8333	0.00647								25.8333	-0.001061
25.85	-0.001459								25.85	0.007016								25.85	-0.00919
25.8667	-0.001169								25.8667	0.007143								25.8667	-0.014807
25.8833	-0.001632								25.8833	0.006726								25.8833	-0.021723
25.9	-0.001802								25.9	0.006058								25.9	-0.034834
25.9167	-0.000255								25.9167	0.005028								25.9167	-0.035184
25.9333	0.000498								25.9333	0.004314								25.9333	0.021543
25.95	0.001335								25.95	-0.000503								25.95	0.027316
25.9667	0.000205								25.9667	-0.002095								25.9667	0.029824
25.9833	0.003051								25.9833	-0.001972								25.9833	0.030197
26	0.009582								26	-0.005616								26	0.031867
26.0167	0.00996								26.0167	-0.005773								26.0167	0.029099
26.0333	0.001505								26.0333	-0.000216								26.0333	0.021997
26.05	-0.022819								26.05	0.001155								26.05	0.015607
26.0667	-0.09617								26.0667	-0.00656								26.0667	-0.043244
26.0833	-0.18924								26.0833	-0.101737								26.0833	-0.125206
26.1	-0.263051								26.1	-0.252473								26.1	-0.234969
26.1167	-0.30881								26.1167	-0.347556								26.1167	-0.287954
26.1333	-0.321576								26.1333	-0.388362								26.1333	-0.289167
26.15	-0.30696								26.15	-0.386923								26.15	-0.263667
26.1667	-0.304905								26.1667	-0.376943								26.1667	-0.248886
26.1833	-0.305738								26.1833	-0.361311								26.1833	-0.245534
26.2	-0.296817								26.2	-0.350326								26.2	-0.238373
26.2167	-0.2925								26.2167	-0.255011								26.2167	-0.23045
26.2333	-0.283241								26.2333	-0.15558								26.2333	-0.222666
26.25	-0.263055								26.25	-0.142146								26.25	-0.220492
26.2667	-0.240357								26.2667	-0.197836								26.2667	-0.211159
26.2833	-0.209118								26.2833	-0.206843								26.2833	-0.204589
26.3	-0.176749								26.3	-0.19701								26.3	-0.178802
26.3167	-0.146975								26.3167	-0.177793								26.3167	-0.140233
26.3333	-0.126829								26.3333	-0.163883								26.3333	-0.122733
26.35	-0.098897								26.35	-0.154915								26.35	-0.10762
26.3667	-0.080845								26.3667	-0.134097								26.3667	-0.088528
26.3833	-0.069533								26.3833	-0.118094								26.3833	-0.060896
26.4	-0.058306								26.4	-0.103599								26.4	-0.044778
26.4167	-0.044441								26.4167	-0.092826								26.4167	-0.040577
26.4333	-0.032877								26.4333	-0.082969								26.4333	-0.038808
26.45	-0.024454								26.45	-0.073992								26.45	-0.036997
26.4667	-0.018208								26.4667	-0.06359								26.4667	-0.034057
26.4833	-0.012129								26.4833	-0.05298								26.4833	-0.033167
26.5	-0.007767								26.5	-0.042955								26.5	-0.032738
26.5167	-0.004828								26.5167	-0.033516								26.5167	-0.030282
26.5333	-0.004527								26.5333	-0.024535								26.5333	-0.030001
26.55	-0.004644								26.55	-0.018569								26.55	-0.029637
26.5667	-0.004594								26.5667	-0.014068								26.5667	-0.028268
26.5833	-0.002408								26.5833	-0.01007								26.5833	-0.028951
26.6	-5.5e-05								26.6	-0.006658								26.6	-0.033402
26.6167	0.00167								26.6167	-0.004084								26.6167	-0.0349
26.6333	0.002348								26.6333	-0.002015								26.6333	0.001413
26.65	0.002315								26.65	-0.000783								26.65	0.034461
26.6667	0.00224								26.6667	0.000198								26.6667	0.050009
26.6833	0.002333								26.6833	0.000467								26.6833	0.044036
26.7	0.002425								26.7	0.000903								26.7	0.041287
26.7167	0.001638								26.7167	0.001462								26.7167	0.040697
26.7333	0.000766								26.7333	0.001262								26.7333	0.035597
26.75	0.000271								26.75	0.000224								26.75	0.03125
26.7667	-0.000349								26.7667	-0.000981								26.7667	0.028703
26.7833	-0.001514								26.7833	-0.001098								26.7833	0.028376
26.8	-0.002134								26.8	-0.001717								26.8	0.030602
26.8167	-0.002086								26.8167	-0.001965								26.8167	0.031559
26.8333	-0.001789								26.8333	-0.002306								26.8333	0.029725
26.85	-0.00212								26.85	-0.002479								26.85	0.029692
26.8667	-0.002367								26.8667	-0.004118								26.8667	0.027565
26.8833	-0.002321								26.8833	-0.004627								26.8833	0.02816
26.9	-0.001773								26.9	-0.004382								26.9	0.033067
26.9167	-0.002315								26.9167	-0.003557								26.9167	0.035284
26.9333	-0.002817								26.9333	-0.002662								26.9333	0.033962
26.95	-0.002357								26.95	-0.001056								26.95	0.036995
26.9667	-0.00219								26.9667	0.000467								26.9667	0.04233
26.9833	-0.002232								26.9833	0.001948								26.9833	0.044023
27	-0.002023								27	0.003429								27	0.043832
27.0167	-0.00148								27.0167	0.002056								27.0167	0.039445
27.0333	-0.001273								27.0333	0.001336								27.0333	0.025706
27.05	-0.000605								27.05	0.000742								27.05	0.002086
27.0667	-0.000523								27.0667	-0.001652								27.0667	-0.001311
27.0833	-0.000986								27.0833	-0.003126								27.0833	0.008019
27.1	-0.001574								27.1	-0.002799								27.1	0.01199
27.1167	-0.001701								27.1167	-0.003025								27.1167	0.026925
27.1333	-0.001448								27.1333	-0.002348								27.1333	0.044445
27.15	-0.001698								27.15	-0.001797								27.15	0.0484
27.1667	-0.002199								27.1667	0.000303								27.1667	0.095144
27.1833	-0.002072								27.1833	0.001231								27.1833	0.206113
27.2	-0.00073								27.2	0.001824								27.2	0.293971
27.2167	-0.001437								27.2167	0.000398								27.2167	0.26401
27.2333	-0.001509								27.2333	-0.000922								27.2333	0.10643
27.25	-0.002124								27.25	-0.004253								27.25	0.000222
27.2667	-0.004499								27.2667	-0.004025								27.2667	-0.055996
27.2833	-0.007543								27.2833	-0.004717								27.2833	-0.085125
27.3	-0.008075								27.3	-0.005075								27.3	-0.084193
27.3167	-0.008391								27.3167	-0.003684								27.3167	-0.041477
27.3333	-0.015223								27.3333	-0.0011								27.3333	0.044405
27.35	-0.000367								27.35	0.001819								27.35	0.133511
27.3667	0.066195								27.3667	0.000969								27.3667	0.127618
27.3833	0.106213								27.3833	-0.001722								27.3833	0.046154
27.4	0.049265								27.4	-0.000771								27.4	-0.025514
27.4167	0.005554								27.4167	0.002767								27.4167	-0.079426
27.4333	-0.021353								27.4333	0.006199								27.4333	-0.090963
27.45	-0.021716								27.45	0.008292								27.45	-0.076668
27.4667	-0.019148								27.4667	0.00578								27.4667	-0.066852
27.4833	-0.016748								27.4833	0.005277								27.4833	-0.059213
27.5	-0.015938								27.5	0.007998								27.5	-0.056013
27.5167	-0.015003								27.5167	0.007401								27.5167	-0.048746
27.5333	-0.013647								27.5333	0.005903								27.5333	-0.040547
27.55	-0.011748								27.55	0.006163								27.55	-0.032934
27.5667	-0.010141								27.5667	0.012619								27.5667	-0.027499
27.5833	-0.008242								27.5833	0.030045								27.5833	-0.022649
27.6	-0.006719								27.6	0.044205								27.6	-0.022949
27.6167	-0.004694								27.6167	-0.003026								27.6167	-0.02341
27.6333	-0.00288								27.6333	-0.066154								27.6333	-0.019834
27.65	-0.001276								27.65	-0.061665								27.65	-0.016342
27.6667	-0.000174								27.6667	-0.020961								27.6667	-0.014902
27.6833	0.000384								27.6833	0.068436								27.6833	-0.012917
27.7	0.000607								27.7	0.093314								27.7	-0.010598
27.7167	0.000202								27.7167	0.055458								27.7167	-0.009525
27.7333	0.000973								27.7333	-0.007642								27.7333	-0.00914
27.75	0.002329								27.75	-0.04918								27.75	-0.007583
27.7667	0.003225								27.7667	-0.044412								27.7667	-0.00678
27.7833	0.003492								27.7833	-0.050655								27.7833	-0.006856
27.8	0.004388								27.8	-0.048231								27.8	-0.006639
27.8167	0.004783								27.8167	-0.038835								27.8167	-0.004231
27.8333	0.004891								27.8333	-0.030283								27.8333	-0.002123
27.85	0.003868								27.85	-0.02663								27.85	0.00145
27.8667	0.004059								27.8667	-0.023103								27.8667	0.003056
27.8833	0.003246								27.8833	-0.020915								27.8833	0.004075
27.9	0.002097								27.9	-0.018099								27.9	0.005514
27.9167	0.00095								27.9167	-0.015718								27.9167	0.006595
27.9333	0.000436								27.9333	-0.013293								27.9333	0.006806
27.95	-0.00012								27.95	-0.01271								27.95	0.007855
27.9667	-0.001262								27.9667	-0.010787								27.9667	0.011542
27.9833	-0.00278								27.9833	-0.006268								27.9833	0.015982
28	-0.003043								28	0.000428								28	0.016486
28.0167	-0.002342								28.0167	0.007075								28.0167	0.012784
28.0333	-0.003062								28.0333	0.011441								28.0333	0.012948
28.05	-0.002274								28.05	0.012375								28.05	0.01621
28.0667	-0.002031								28.0667	0.012388								28.0667	0.017212
28.0833	-0.002206								28.0833	0.012819								28.0833	0.013649
28.1	-0.002675								28.1	0.01526								28.1	0.012851
28.1167	-0.002598								28.1167	0.018748								28.1167	0.008633
28.1333	-0.002518								28.1333	0.021692								28.1333	0.006546
28.15	-0.002481								28.15	0.020492								28.15	0.003037
28.1667	-0.003029								28.1667	0.014769								28.1667	0.00049
28.1833	-0.003452								28.1833	0.017672								28.1833	-0.000215
28.2	-0.002786								28.2	0.022751								28.2	-0.000836
28.2167	-0.001658								28.2167	0.013432								28.2167	-0.001581
28.2333	-0.000357								28.2333	0.005965								28.2333	-0.003872
28.25	0.000358								28.25	-0.000831								28.25	-0.008298
28.2667	0.000697								28.2667	-0.00139								28.2667	-0.011343
28.2833	0.000742								28.2833	-0.001027								28.2833	-0.011457
28.3	0.001666								28.3	-0.000497								28.3	-0.011864
28.3167	0.002301								28.3167	-0.00327								28.3167	-0.012154
28.3333	0.002192								28.3333	-0.011641								28.3333	-0.013225
28.35	0.002								28.35	-0.013773								28.35	-0.01304
28.3667	0.001514								28.3667	-0.009709								28.3667	-0.014237
28.3833	0.001698								28.3833	-0.003216								28.3833	-0.016774
28.4	0.002176								28.4	0.001978								28.4	-0.020315
28.4167	0.002699								28.4167	0.006215								28.4167	-0.025501
28.4333	0.003905								28.4333	0.012144								28.4333	-0.005895
28.45	0.004023								28.45	0.020668								28.45	0.010194
28.4667	0.002341								28.4667	0.023666								28.4667	0.010959
28.4833	0.001328								28.4833	0.03286								28.4833	0.014446
28.5	-0.001192								28.5	0.042892								28.5	0.012867
28.5167	-0.006681								28.5167	0.040369								28.5167	0.003031
28.5333	-0.009141								28.5333	0.069182								28.5333	0.001584
28.55	-0.030651								28.55	0.069357								28.55	0.000891
28.5667	-0.075691								28.5667	-0.013409								28.5667	-0.054482
28.5833	-0.141791								28.5833	-0.094499								28.5833	-0.129951
28.6	-0.229578								28.6	-0.18568								28.6	-0.219949
28.6167	-0.278257								28.6167	-0.29084								28.6167	-0.199086
28.6333	-0.288822								28.6333	-0.355872								28.6333	-0.021193
28.65	-0.275481								28.65	-0.361327								28.65	0.021717
28.6667	-0.265824								28.6667	-0.332659								28.6667	-0.111846
28.6833	-0.258261								28.6833	-0.305247								28.6833	-0.227825
28.7	-0.251242								28.7	-0.271681								28.7	-0.28096
28.7167	-0.244428								28.7167	-0.247237								28.7167	-0.300519
28.7333	-0.237225								28.7333	-0.22822								28.7333	-0.291826
28.75	-0.222234								28.75	-0.211463								28.75	-0.277773
28.7667	-0.203643								28.7667	-0.196675								28.7667	-0.260455
28.7833	-0.169142								28.7833	-0.183519								28.7833	-0.215714
28.8	-0.150216								28.8	-0.169903								28.8	-0.19446
28.8167	-0.130784								28.8167	-0.153017								28.8167	-0.165753
28.8333	-0.121136								28.8333	-0.137666								28.8333	-0.138217
28.85	-0.109856								28.85	-0.125789								28.85	-0.121568
28.8667	-0.076092								28.8667	-0.116174								28.8667	-0.111993
28.8833	-0.053675								28.8833	-0.106558								28.8833	-0.099991
28.9	-0.035403								28.9	-0.096775								28.9	-0.088114
28.9167	-0.023784								28.9167	-0.086486								28.9167	-0.0795
28.9333	-0.017429								28.9333	-0.077105								28.9333	-0.072759
28.95	-0.012623								28.95	-0.069859								28.95	-0.067986
28.9667	-0.007189								28.9667	-0.062906								28.9667	-0.064343
28.9833	-0.003178								28.9833	-0.056204								28.9833	-0.059821
29	-0.001051								29	-0.049251								29	-0.055131
29.0167	3.2e-05								29.0167	-0.042085								29.0167	-0.052028
29.0333	0.001294								29.0333	-0.036248								29.0333	-0.048484
29.05	0.002388								29.05	-0.032713								29.05	-0.043769
29.0667	0.00432								29.0667	-0.031564								29.0667	-0.038258
29.0833	0.006085								29.0833	-0.028323								29.0833	-0.034799
29.1	0.007431								29.1	-0.026546								29.1	-0.033098
29.1167	0.007858								29.1167	-0.025353								29.1167	-0.03051
29.1333	0.008966								29.1333	-0.02415								29.1333	-0.028059
29.15	0.010074								29.15	-0.023281								29.15	-0.024143
29.1667	0.010806								29.1667	-0.021743								29.1667	-0.02031
29.1833	0.010909								29.1833	-0.018571								29.1833	-0.016729
29.2	0.010803								29.2	-0.015861								29.2	-0.012812
29.2167	0.010739								29.2167	-0.014613								29.2167	-0.013408
29.2333	0.010386								29.2333	-0.013608								29.2333	-0.015847
29.25	0.009029								29.25	-0.012853								29.25	-0.015271
29.2667	0.008341								29.2667	-0.012057								29.2667	-0.015282
29.2833	0.009704								29.2833	-0.010717								29.2833	-0.012153
29.3	0.009309								29.3	-0.009418								29.3	-0.011033
29.3167	0.010041								29.3167	-0.008537								29.3167	-0.011742
29.3333	0.010925								29.3333	-0.007857								29.3333	-0.013109
29.35	0.011516								29.35	-0.007344								29.35	-0.010331
29.3667	0.009594								29.3667	-0.006622								29.3667	-0.010442
29.3833	0.010855								29.3833	-0.006026								29.3833	-0.015075
29.4	0.000978								29.4	-0.003881								29.4	-0.01393
29.4167	-0.023185								29.4167	-0.002152								29.4167	-0.006359
29.4333	-0.035336								29.4333	-0.001256								29.4333	-0.000504
29.45	-0.030906								29.45	-0.001615								29.45	0.016363
29.4667	-0.0279								29.4667	-0.003481								29.4667	0.019498
29.4833	-0.025271								29.4833	-0.003756								29.4833	0.0887
29.5	-0.024108								29.5	-0.003111								29.5	0.125873
29.5167	-0.022831								29.5167	-0.002297								29.5167	0.066269
29.5333	-0.019188								29.5333	-0.001436								29.5333	0.020915
29.55	-0.016423								29.55	-0.000826								29.55	-0.002415
29.5667	-0.014831								29.5667	-0.001724								29.5667	-0.007827
29.5833	-0.012695								29.5833	-0.004548								29.5833	-0.016964
29.6	-0.00993								29.6	-0.005697								29.6	-0.015677
29.6167	-0.007888								29.6167	-0.003872								29.6167	-0.011783
29.6333	-0.006065								29.6333	-0.005017								29.6333	-0.010271
29.65	-0.004242								29.65	-0.006623								29.65	-0.009722
29.6667	-0.003089								29.6667	-0.008522								29.6667	-0.008502
29.6833	-0.000889								29.6833	-0.008076								29.6833	-0.006613
29.7	0.000934								29.7	-0.008593								29.7	-0.004473
29.7167	0.002458								29.7167	-0.0089								29.7167	-0.005179
29.7333	0.003197								29.7333	-0.009248								29.7333	-0.006178
29.75	0.004565								29.75	-0.009386								29.75	-0.007972
29.7667	0.005765								29.7667	-0.008854								29.7667	-0.01006
29.7833	0.007132								29.7833	-0.00715								29.7833	-0.00997
29.8	0.007453								29.8	-0.003896								29.8	-0.008666
29.8167	0.007353								29.8167	-0.002276								29.8167	-0.009335
29.8333	0.007158								29.8333	-0.000275								29.8333	-0.011038
29.85	0.006293								29.85	0.000135								29.85	-0.011988
29.8667	0.006349								29.8667	0.000712								29.8667	-0.013482
29.8833	0.005903								29.8833	0.003634								29.8833	-0.014515
29.9	0.005625								29.9	0.002704								29.9	-0.013414
29.9167	0.006393								29.9167	0.00772								29.9167	-0.010434
29.9333	0.006618								29.9333	0.011486								29.9333	-0.014778
29.95	0.005251								29.95	0.014248								29.95	-0.017111
29.9667	0.004095								29.9667	0.020149								29.9667	-0.010736
29.9833	0.002394								29.9833	0.022911								29.9833	-0.006831
30	0.000441								30	0.030319								30	0.001805
30.0167	-0.001133								30.0167	0.038733								30.0167	0.012615
30.0333	-0.002114								30.0333	0.026298								30.0333	0.020052
30.05	-0.003347								30.05	-0.022101								30.05	0.021587
30.0667	-0.005082								30.0667	-0.033448								30.0667	0.015208
30.0833	-0.004682								30.0833	-0.021222								30.0833	-0.017883
30.1	-0.004994								30.1	-0.0113								30.1	-0.046954
30.1167	-0.00501								30.1167	-0.006989								30.1167	-0.038219
30.1333	-0.000576								30.1333	-0.007881								30.1333	-0.0006
30.15	0.000968								30.15	-0.009233								30.15	0.01956
30.1667	-0.002553								30.1667	-0.011548								30.1667	0.014767
30.1833	-0.001217								30.1833	-0.00955								30.1833	0.010141
30.2	-0.000719								30.2	-0.008976								30.2	0.009366
30.2167	-0.00185								30.2167	-0.007651								30.2167	0.009056
30.2333	-0.00141								30.2333	-0.005294								30.2333	0.008053
30.25	0.000746								30.25	-0.002519								30.25	0.004914
30.2667	0.001227								30.2667	0.00034								30.2667	0.006758
30.2833	0.002588								30.2833	-0.000401								30.2833	0.008309
30.3	0.005456								30.3	-0.003111								30.3	0.006887
30.3167	0.006277								30.3167	-0.00398								30.3167	0.006391
30.3333	0.004826								30.3333	-0.004069								30.3333	0.007389
30.35	0.00279								30.35	-0.004785								30.35	0.007675
30.3667	0.000963								30.3667	-0.005962								30.3667	0.007208
30.3833	0.001061								30.3833	-0.006009								30.3833	0.006531
30.4	0.000616								30.4	-0.004883								30.4	0.005017
30.4167	0.000511								30.4167	-0.004094								30.4167	0.005265
30.4333	0.002076								30.4333	-0.003819								30.4333	0.004741
30.45	0.004562								30.45	-0.002748								30.45	0.004091
30.4667	0.0073								30.4667	-0.000672								30.4667	0.003608
30.4833	0.007777								30.4833	2.3e-05								30.4833	0.002498
30.5	0.008505								30.5	-0.001042								30.5	0.003062
30.5167	0.009321								30.5167	-0.001981								30.5167	0.004465
30.5333	0.007917								30.5333	-0.002338								30.5333	0.004449
30.55	0.007183								30.55	-0.001774								30.55	0.003387
30.5667	0.007327								30.5667	-0.000959								30.5667	0.001404
30.5833	0.010403								30.5833	-0.000814								30.5833	-0.000621
30.6	0.012055								30.6	-0.001004								30.6	-0.002521
30.6167	0.014213								30.6167	-0.001194								30.6167	-0.003417
30.6333	0.012886								30.6333	-0.000165								30.6333	-0.003579
30.65	0.009466								30.65	0.000612								30.65	-0.003322
30.6667	0.006715								30.6667	0.001473								30.6667	-0.001935
30.6833	-0.004451								30.6833	0.002627								30.6833	-0.002599
30.7	-0.007286								30.7	0.004242								30.7	-0.003473
30.7167	-0.006686								30.7167	0.005314								30.7167	-0.003765
30.7333	-0.007831								30.7333	0.005351								30.7333	-0.003762
30.75	-0.008977								30.75	0.005639								30.75	-0.003969
30.7667	-0.007109								30.7667	0.00622								30.7667	-0.004134
30.7833	-0.00658								30.7833	0.006718								30.7833	-0.003461
30.8	-0.008772								30.8	0.006252								30.8	-0.001951
30.8167	-0.009081								30.8167	0.005872								30.8167	-0.001661
30.8333	-0.007717								30.8333	0.005468								30.8333	-0.002431
30.85	-0.00627								30.85	0.005523								30.85	-0.003578
30.8667	-0.006246								30.8667	0.0047								30.8667	-0.004054
30.8833	-0.005637								30.8833	0.003877								30.8833	-0.005452
30.9	-0.004734								30.9	0.004142								30.9	-0.004296
30.9167	-0.004878								30.9167	0.003864								30.9167	-0.003983
30.9333	-0.00298								30.9333	0.002683								30.9333	-0.006453
30.95	-0.0015								30.95	0.000916								30.95	-0.006453
30.9667	-0.003034								30.9667	-0.001563								30.9667	-0.006872
30.9833	-0.002685								30.9833	-0.003414								30.9833	-0.011185
31	-0.00133								31	-0.005558								31	-0.017758
31.0167	0.002996								31.0167	-0.003765								31.0167	-0.023751
31.0333	0.007188								31.0333	0.000806								31.0333	-0.039976
31.05	-0.011437								31.05	-0.007894								31.05	-0.047702
31.0667	-0.064771								31.0667	-0.047661								31.0667	-0.078791
31.0833	-0.131168								31.0833	-0.119959								31.0833	-0.139104
31.1	-0.223733								31.1	-0.202766								31.1	-0.182837
31.1167	-0.261284								31.1167	-0.280715								31.1167	-0.16239
31.1333	-0.264217								31.1333	-0.282284								31.1333	-0.162805
31.15	-0.237214								31.15	-0.264343								31.15	-0.169793
31.1667	-0.212347								31.1667	-0.243596								31.1667	-0.173725
31.1833	-0.215112								31.1833	-0.221384								31.1833	-0.183727
31.2	-0.217669								31.2	-0.205996								31.2	-0.197749
31.2167	-0.214992								31.2167	-0.189896								31.2167	-0.208593
31.2333	-0.216592								31.2333	-0.176757								31.2333	-0.207802
31.25	-0.211242								31.25	-0.165378								31.25	-0.18683
31.2667	-0.199318								31.2667	-0.153621								31.2667	-0.145762
31.2833	-0.17563								31.2833	-0.142702								31.2833	-0.109425
31.3	-0.141642								31.3	-0.131573								31.3	-0.112653
31.3167	-0.117577								31.3167	-0.119313								31.3167	-0.111487
31.3333	-0.111772								31.3333	-0.108469								31.3333	-0.110404
31.35	-0.103288								31.35	-0.097122								31.35	-0.096969
31.3667	-0.068803								31.3667	-0.087031								31.3667	-0.066201
31.3833	-0.049181								31.3833	-0.07828								31.3833	-0.046654
31.4	-0.041157								31.4	-0.07112								31.4	-0.030959
31.4167	-0.027523								31.4167	-0.065132								31.4167	-0.022843
31.4333	-0.017703								31.4333	-0.058384								31.4333	-0.018781
31.45	-0.011232								31.45	-0.051218								31.45	-0.015137
31.4667	-0.007441								31.4667	-0.045014								31.4667	-0.013042
31.4833	-0.005157								31.4833	-0.040109								31.4833	-0.011115
31.5	-0.004925								31.5	-0.035287								31.5	-0.009271
31.5167	-0.006576								31.5167	-0.030381								31.5167	-0.005754
31.5333	-0.007184								31.5333	-0.02497								31.5333	-0.002013
31.55	-0.004694								31.55	-0.021903								31.55	-0.000281
31.5667	-0.001534								31.5667	-0.019171								31.5667	0.001451
31.5833	0.0015								31.5833	-0.017276								31.5833	0.00268
31.6	0.001939								31.6	-0.015926								31.6	0.003449
31.6167	0.00154								31.6167	-0.014868								31.6167	0.004049
31.6333	5.1e-05								31.6333	-0.014228								31.6333	0.004753
31.65	-0.001606								31.65	-0.013044								31.65	0.000643
31.6667	-0.004017								31.6667	-0.011232								31.6667	-0.00062
31.6833	-0.005003								31.6833	-0.010383								31.6833	-0.000544
31.7	-0.003939								31.7	-0.011795								31.7	-0.000635
31.7167	-0.002204								31.7167	-0.012579								31.7167	-0.001229
31.7333	0.000492								31.7333	-0.012234								31.7333	-0.006658
31.75	0.001933								31.75	-0.011177								31.75	-0.015645
31.7667	0.002746								31.7667	-0.010455								31.7667	-0.01919
31.7833	0.002972								31.7833	-0.010529								31.7833	-0.023362
31.8	0.00232								31.8	-0.010602								31.8	-0.030968
31.8167	0.003007								31.8167	-0.010258								31.8167	-0.009685
31.8333	0.004657								31.8333	-0.008535								31.8333	0.003601
31.85	0.005596								31.85	-0.006519								31.85	0.008889
31.8667	0.006493								31.8667	-0.005634								31.8667	0.012796
31.8833	0.007013								31.8833	-0.006173								31.8833	0.011008
31.9	0.007365								31.9	-0.007046								31.9	0.006165
31.9167	0.007927								31.9167	-0.007333								31.9167	0.005341
31.9333	0.008533								31.9333	-0.00679								31.9333	0.007522
31.95	0.008426								31.95	-0.005367								31.95	0.006228
31.9667	0.007943								31.9667	-0.003903								31.9667	0.004013
31.9833	0.007795								31.9833	-0.003652								31.9833	0.006529
32	0.006851								32	-0.002523								32	0.009338
32.0167	0.007163								32.0167	0.000156								32.0167	0.008506
32.0333	0.007688								32.0333	0.002072								32.0333	0.005924
32.05	0.007961								32.05	0.00361								32.05	0.004599
32.0667	0.00815								32.0667	0.004186								32.0667	0.009846
32.0833	0.008675								32.0833	0.004595								32.0833	0.013796
32.1	0.009492								32.1	0.005087								32.1	0.013056
32.1167	0.009933								32.1167	0.006374								32.1167	0.009973
32.1333	0.01042								32.1333	0.005138								32.1333	0.007526
32.15	0.00986								32.15	0.005157								32.15	0.005162
32.1667	0.008336								32.1667	0.00434								32.1667	0.004097
32.1833	0.007483								32.1833	0.001261								32.1833	0.004162
32.2	0.006839								32.2	-0.000729								32.2	0.003683
32.2167	0.006112								32.2167	-0.00184								32.2167	0.003413
32.2333	0.006268								32.2333	-0.001835								32.2333	0.003592
32.25	0.006216								32.25	-0.000742								32.25	0.002263
32.2667	0.005158								32.2667	-6.7e-05								32.2667	-0.000237
32.2833	0.003054								32.2833	-0.000397								32.2833	-0.002906
32.3	0.00409								32.3	-0.001397								32.3	-0.003815
32.3167	0.001735								32.3167	-0.001308								32.3167	-0.005814
32.3333	-0.003461								32.3333	-0.002325								32.3333	-0.009108
32.35	-0.003591								32.35	-0.002672								32.35	-0.01035
32.3667	-0.000707								32.3667	-0.003898								32.3667	-0.010671
32.3833	0.002513								32.3833	-0.00437								32.3833	-0.011118
32.4	0.004267								32.4	-0.004759								32.4	-0.011899
32.4167	0.006105								32.4167	-0.005482								32.4167	-0.012095
32.4333	0.00728								32.4333	-0.006892								32.4333	-0.013139
32.45	0.00632								32.45	-0.006168								32.45	-0.015857
32.4667	0.003476								32.4667	-0.005275								32.4667	-0.018324
32.4833	0.005322								32.4833	-0.005095								32.4833	-0.019117
32.5	0.006623								32.5	-0.005458								32.5	-0.015262
32.5167	0.005579								32.5167	-0.004901								32.5167	-0.011574
32.5333	0.005172								32.5333	-0.003686								32.5333	-0.011018
32.55	0.003384								32.55	-0.001843								32.55	-0.011173
32.5667	0.001093								32.5667	0.000543								32.5667	-0.009822
32.5833	-0.003333								32.5833	0.001884								32.5833	-0.005874
32.6	-0.002526								32.6	0.002303								32.6	-0.006323
32.6167	-0.001425								32.6167	0.00201								32.6167	-0.002919
32.6333	-0.002827								32.6333	0.001168								32.6333	-0.000127
32.65	-0.003349								32.65	0.0002								32.65	0.000573
32.6667	-0.00069								32.6667	-0.000307								32.6667	0.001147
32.6833	0.000672								32.6833	-0.000479								32.6833	0.004275
32.7	0.002703								32.7	0.000479								32.7	0.005436
32.7167	0.002516								32.7167	0.001186								32.7167	0.006345
32.7333	0.002089								32.7333	0.001559								32.7333	0.009548
32.75	0.002583								32.75	0.002896								32.75	0.009194
32.7667	0.003077								32.7667	0.00373								32.7667	0.012274
32.7833	0.004744								32.7833	0.003182								32.7833	0.016778
32.8	0.006201								32.8	0.003933								32.8	0.01701
32.8167	0.007324								32.8167	0.005479								32.8167	0.017076
32.8333	0.007577								32.8333	0.006571								32.8333	0.023576
32.85	0.006868								32.85	0.007537								32.85	0.035984
32.8667	0.005615								32.8667	0.008085								32.8667	0.047596
32.8833	0.005994								32.8833	0.006875								32.8833	0.046899
32.9	0.005495								32.9	0.004953								32.9	0.041639
32.9167	0.004535								32.9167	0.00324								32.9167	0.043663
32.9333	0.003534								32.9333	0.002665								32.9333	0.034055
32.95	0.002199								32.95	0.002844								32.95	0.026712
32.9667	0.000863								32.9667	0.003818								32.9667	0.012754
32.9833	-9.5e-05								32.9833	0.004625								32.9833	-0.001456
33	-0.001137								33	0.004176								33	-0.006161
33.0167	-0.001091								33.0167	0.002806								33.0167	-0.013546
33.0333	-0.000848								33.0333	0.001063								33.0333	-0.014149
33.05	-0.001484								33.05	0.0002								33.05	-0.012238
33.0667	-0.003628								33.0667	-0.000706								33.0667	-0.011918
33.0833	-0.006149								33.0833	-0.002072								33.0833	-0.011431
33.1	-0.007539								33.1	-0.003312								33.1	-0.014586
33.1167	-0.008343								33.1167	-0.003297								33.1167	-0.017448
33.1333	-0.008878								33.1333	-0.004161								33.1333	-0.016294
33.15	-0.008619								33.15	-0.00557								33.15	-0.015058
33.1667	-0.01037								33.1667	-0.005011								33.1667	-0.013779
33.1833	-0.011953								33.1833	-0.004285								33.1833	-0.012125
33.2	-0.011736								33.2	-0.004186								33.2	-0.011349
33.2167	-0.007374								33.2167	-0.003292								33.2167	-0.011494
33.2333	-0.00421								33.2333	-0.002318								33.2333	-0.013033
33.25	-0.003686								33.25	-0.001679								33.25	-0.011814
33.2667	-0.00425								33.2667	-0.001081								33.2667	-0.011725
33.2833	-0.004228								33.2833	-0.001321								33.2833	-0.012181
33.3	-0.005002								33.3	-0.001938								33.3	-0.012679
33.3167	-0.003054								33.3167	-0.002723								33.3167	-0.011836
33.3333	-0.001836								33.3333	-0.002044								33.3333	-0.010817
33.35	0.001767								33.35	-0.001241								33.35	-0.011311
33.3667	0.004492								33.3667	2.3e-05								33.3667	-0.010047
33.3833	0.005918								33.3833	0.001371								33.3833	-0.009286
[truncated: 909 more rows]

## Sheet: Source Data underlying fig.9d
Time	pBioZ									pBioZ	SD		ΔBioH									ΔBioH	SD		S84A									S84A	SD		R147A									R147A	SD		S287A
0	0.004	0.008	0.003	0.011	0.004	0.002	0.004	0.002	0.001	0.00433333	0.00320156		-0.001	-0.004	0.005	0.001	-3.3333e-05	0.006	0.008	0.004	0.005	0.00266296	0.00387587		0.001	-0.002	0.001	-0.001	-0.003	0.004	-3.3333e-05	0.002	-0.000433333	0.00017037	0.00211919		0.005	0.002	0.009	0.004	0.006	0.005	0.011	0.017	0.004	0.007	0.00463681		0.007
1	0.011	0.014	0.009	0.017	0.008	0.007	0.01	0.005	0.005	0.00955556	0.00400347		-0.004	-0.004	-0.001	0.000133333	-6.6667e-05	0.006	0.008	-0.002	0.002	0.000562963	0.00415587		0.000733333	-0.001	0.002	0.001	-0.002	0.000533333	-6.6667e-05	0.003	0.001	0.000577778	0.00149257		0.008	0.003	0.013	0.007	0.008	0.007	0.014	0.018	0.024	0.0113333	0.00655744		0.012
2	0.035	0.029	0.021	0.033	0.022	0.025	0.025	0.012	0.013	0.0238889	0.00795997		-0.003	-0.004	-0.002	0.000766667	0.001	0.01	0.01	-0.002	0.002	0.00141852	0.00524974		0.003	0.000166667	0.004	0.003	-0.000333333	0.001	0.004	0.006	0.003	0.00264815	0.00203177		0.013	0.007	0.053	0.009	0.011	0.185	0.022	0.028	0.029	0.0396667	0.0563494		0.027
3	0.103	0.042	0.033	0.066	0.04	0.045	0.052	0.021	0.022	0.0471111	0.0252411		-0.004	-0.005	-0.003	0.001	0.001	0.003	0.004	-0.002	0.003	-0.000222222	0.00334581		0.006	0.0009	0.005	0.006	-0.0004	0.001	0.005	0.008	0.005	0.00405556	0.00284917		0.019	0.013	0.118	0.014	0.015	0.015	0.026	0.032	0.037	0.0321111	0.0333333		0.045
4	0.279	0.082	0.066	0.081	0.077	0.077	0.069	0.036	0.038	0.0894444	0.0731763		-0.004	-0.004	-0.002	0.002	0.003	0.005	0.007	-0.002	0.003	0.000888889	0.00401386		0.01	0.003	0.009	0.012	0.002	0.004	0.008	0.01	0.008	0.00733333	0.0035		0.033	0.023	0.033	0.024	0.022	0.17	0.04	0.048	0.05	0.0492222	0.0464564		0.073
5	0.339	0.305	0.352	0.369	0.135	0.238	0.291	0.184	0.128	0.260111	0.0927907		-0.005	-0.003	-0.002	0.004	0.004	0.005	0.007	6.6667e-05	0.004	0.00156296	0.00415359		0.019	0.004	0.014	0.011	0.004	0.005	0.014	0.015	0.011	0.0107778	0.00538		0.065	0.036	0.306	0.037	0.03	0.193	0.064	0.07	0.072	0.097	0.0923133		0.112
6	0.322	0.44	0.331	0.348	0.167	0.249	0.458	0.271	0.339	0.325	0.0903742		-0.006	-0.003	-0.003	0.005	0.005	0.007	0.009	0.001	0.004	0.00211111	0.00513431		0.028	0.005	0.021	0.021	0.007	0.007	0.018	0.014	0.012	0.0147778	0.00780669		0.436	0.063	0.229	0.069	0.052	0.135	0.114	0.099	0.092	0.143222	0.121883		0.116
7	0.336	0.533	0.314	0.38	0.221	0.311	0.531	0.5	0.492	0.402	0.114636		-0.007	-0.004	-0.003	0.006	0.006	0.007	0.011	0.002	0.004	0.00244444	0.00593951		0.063	0.007	0.023	0.031	0.012	0.01	0.03	0.027	0.029	0.0257778	0.016739		0.137	0.116	0.44	0.116	0.083	0.094	0.143	0.143	0.141	0.157	0.108365		0.152
8	0.669	0.65	0.505	0.422	0.281	0.384	0.642	0.536	0.521	0.512222	0.131882		-0.006	-0.006	-0.003	0.006	0.006	0.007	0.011	0.002	0.005	0.00244444	0.00610555		0.072	0.013	0.024	0.04	0.012	0.01	0.058	0.084	0.082	0.0438889	0.0307833		0.182	0.163	0.402	0.162	0.134	0.135	0.221	0.221	0.22	0.204444	0.0818735		0.184
9	0.889	0.755	0.685	0.511	0.339	0.484	0.736	0.691	0.648	0.637556	0.166078		-0.005	-0.004	-0.002	0.01	0.008	0.01	0.015	0.006	0.007	0.005	0.00701783		0.107	0.03	0.052	0.056	0.024	0.026	0.142	0.151	0.147	0.0816667	0.0547608		0.271	0.243	0.394	0.244	0.213	0.294	0.323	0.308	0.31	0.288889	0.0539084		0.216
10	1.071	0.924	0.836	0.599	0.436	0.611	0.834	0.779	0.688	0.753111	0.191404		-0.002	-0.003	-0.001	0.012	0.007	0.011	0.01	0.007	0.009	0.00555556	0.00591843		0.144	0.068	0.126	0.125	0.092	0.091	0.218	0.204	0.204	0.141333	0.0554369		0.359	0.322	0.511	0.357	0.306	0.594	0.479	0.403	0.41	0.415667	0.0952287		0.247
11	1.199	1.07	0.974	0.762	0.575	0.807	0.985	0.895	0.799	0.896222	0.185209		0.0008	-0.003	-0.0001	0.015	0.012	0.012	0.012	0.008	0.012	0.00763333	0.00661665		0.197	0.102	0.195	0.218	0.199	0.193	0.281	0.254	0.178	0.201889	0.0499261		0.589	0.409	0.646	0.555	0.393	0.703	0.536	0.477	0.489	0.533	0.103287		0.274
12	1.289	1.233	1.133	0.948	0.752	0.974	1.119	1.019	0.949	1.04622	0.165181		0.003	-0.002	0.001	0.019	0.016	0.019	0.014	0.01	0.015	0.0105556	0.0079861		0.266	0.154	0.248	0.279	0.275	0.269	0.348	0.35	0.326	0.279444	0.0600835		0.757	0.47	0.743	0.716	0.474	0.824	0.609	0.532	0.562	0.631889	0.131578		0.3
13	1.367	1.364	1.258	1.122	0.896	1.12	1.205	1.127	1.073	1.17022	0.148556		0.002	-0.002	0.002	0.028	0.031	0.023	0.018	0.013	0.019	0.0148889	0.0119629		0.417	0.109	0.261	0.315	0.172	0.294	0.367	0.267	0.359	0.284556	0.0969847		0.894	0.584	0.866	0.849	0.633	0.921	0.63	0.59	0.592	0.728778	0.148067		0.322
14	1.388	1.428	1.346	1.241	1.02	1.237	1.296	1.253	1.182	1.26567	0.121261		0.005	0.0007	0.004	0.06	0.058	0.041	0.021	0.018	0.027	0.0260778	0.0225279		0.717	0.098	0.165	0.079	0.242	0.229	0.356	0.228	0.354	0.274222	0.192165		1.039	0.678	1.012	0.972	0.804	1.054	0.724	0.662	0.656	0.844556	0.172755		0.35
15	1.42	1.465	1.383	1.303	1.101	1.298	1.331	1.31	1.233	1.316	0.106873		0.005	0.000833333	0.006	0.126	0.044	0.06	0.043	0.026	0.036	0.038537	0.0386147		0.909	0.149	0.204	0.089	0.239	0.134	0.429	0.412	0.51	0.341667	0.25893		1.178	0.803	1.137	1.114	0.93	1.153	0.797	0.727	0.73	0.952111	0.193185		0.37
16	1.425	1.48	1.385	1.328	1.139	1.321	1.328	1.318	1.237	1.329	0.09994		0.008	0.003	0.01	0.148	0.058	0.057	0.063	0.084	0.104	0.0594444	0.0483842		1.028	0.178	0.314	0.151	0.435	0.295	0.507	0.466	0.519	0.432556	0.261185		1.269	0.871	1.206	1.187	0.993	1.221	0.876	0.741	0.836	1.02222	0.200064		0.369
17	1.442	1.498	1.396	1.346	1.194	1.355	1.343	1.32	1.24	1.34822	0.0934623		0.011	0.004	0.013	0.162	0.038	0.043	0.078	0.101	0.145	0.0661111	0.058967		1.14	0.212	0.54	0.303	0.542	0.503	0.571	0.524	0.572	0.545222	0.256691		1.38	1.04	1.335	1.287	1.186	1.306	1.047	0.823	1.003	1.15633	0.187887		0.376
18	1.487	1.513	1.42	1.374	1.216	1.379	1.342	1.325	1.244	1.36667	0.0993957		0.016	0.007	0.017	0.05	0.043	0.073	0.042	0.104	0.218	0.0633333	0.0654561		1.247	0.383	0.672	0.454	0.616	0.572	0.641	0.601	0.641	0.647444	0.244014		1.523	1.174	1.427	1.378	1.289	1.377	1.15	0.862	1.147	1.25856	0.198797		0.381
19	1.52	1.544	1.447	1.384	1.244	1.378	1.349	1.332	1.247	1.38278	0.106293		0.026	0.013	0.035	0.063	0.054	0.063	0.052	0.067	0.068	0.049	0.0197864		1.312	0.54	0.765	0.541	0.679	0.638	0.717	0.684	0.727	0.733667	0.230491		1.585	1.312	1.509	1.44	1.424	1.439	1.246	0.863	1.254	1.34133	0.212124		0.391
20	1.55	1.586	1.504	1.426	1.314	1.413	1.415	1.342	1.26	1.42333	0.108652		0.068	0.077	0.073	0.073	0.066	0.072	0.059	0.054	0.058	0.0666667	0.008		1.377	0.705	0.844	0.622	0.75	0.724	0.829	0.783	0.836	0.83	0.217421		1.635	1.485	1.566	1.512	1.543	1.493	1.361	0.876	1.352	1.42478	0.224868		0.4
21	1.599	1.627	1.544	1.5	1.401	1.476	1.467	1.402	1.313	1.481	0.100409		0.05	0.146	0.079	0.096	0.082	0.097	0.072	0.064	0.068	0.0837778	0.0277073		1.389	0.856	0.939	0.727	0.839	0.821	0.947	0.9	0.928	0.927333	0.186661		1.677	1.597	1.593	1.531	1.591	1.525	1.412	0.911	1.41	1.47189	0.227735		0.399
22	1.635	1.67	1.6	1.554	1.474	1.537	1.512	1.457	1.377	1.53511	0.0922719		0.042	0.171	0.052	0.131	0.101	0.109	0.094	0.079	0.079	0.0953333	0.0394873		1.399	0.999	1.042	0.842	0.933	0.939	1.045	1.008	1.025	1.02578	0.154464		1.699	1.657	1.583	1.537	1.629	1.519	1.431	0.892	1.445	1.488	0.241263		0.411
23	1.665	1.721	1.66	1.602	1.507	1.589	1.542	1.505	1.437	1.58089	0.0914541		0.064	0.133	0.044	0.157	0.126	0.133	0.116	0.12	0.111	0.111556	0.0355497		1.403	1.12	1.133	0.917	1.031	1.074	1.156	1.124	1.131	1.121	0.128903		1.629	1.626	1.533	1.438	1.542	1.445	1.425	0.879	1.434	1.439	0.224825		0.416
24	1.716	1.74	1.685	1.638	1.554	1.624	1.576	1.538	1.477	1.61644	0.0877014		0.126	0.089	0.096	0.161	0.147	0.158	0.146	0.133	0.148	0.133778	0.0258543		1.422	1.24	1.256	1.028	1.128	1.182	1.262	1.227	1.24	1.22056	0.106936		1.766	1.79	1.669	1.583	1.687	1.562	1.58	1.002	1.582	1.58011	0.23251		0.418
[truncated: 10 more columns]

## Sheet: supplementary fig.5b
Chrom.1
UV 1_280
ml	mAU
-0.331955	0.002772
-0.331123	0.002772
-0.33029	0.002772
-0.329457	0.002772
-0.328624	0.001207
-0.327791	0
-0.326958	0
-0.326125	0
-0.325292	-0.000936
-0.324459	-0.020308
-0.323626	-0.028897
-0.322793	-0.031815
-0.32196	-0.034782
-0.321127	-0.039622
-0.320294	-0.05043
-0.319461	-0.061851
-0.318629	-0.074802
-0.317796	-0.085587
-0.316963	-0.096038
-0.31613	-0.106076
-0.315297	-0.116093
-0.314464	-0.126073
-0.313631	-0.136163
-0.312798	-0.14665
-0.311965	-0.157232
-0.311132	-0.167785
-0.310299	-0.177998
-0.309466	-0.186959
-0.308633	-0.195859
-0.3078	-0.204919
-0.306968	-0.213968
-0.306135	-0.223068
-0.305302	-0.232895
-0.304469	-0.243869
-0.303636	-0.254787
-0.302803	-0.265765
-0.30197	-0.276655
-0.301137	-0.28718
-0.300304	-0.295614
-0.299471	-0.298455
-0.298638	-0.301291
-0.297805	-0.304426
-0.296972	-0.308541
-0.296139	-0.312953
-0.295307	-0.317764
-0.294474	-0.32262
-0.293641	-0.327611
-0.292808	-0.332669
-0.291975	-0.337401
-0.291142	-0.341997
-0.290309	-0.346508
-0.289476	-0.350761
-0.288643	-0.354454
-0.28781	-0.356959
-0.286977	-0.359335
-0.286144	-0.361994
-0.285311	-0.365417
-0.284478	-0.368237
-0.283646	-0.369933
-0.282813	-0.371594
-0.28198	-0.373085
-0.281147	-0.37445
-0.280314	-0.376145
-0.279481	-0.378002
-0.278648	-0.379652
-0.277815	-0.380618
-0.276982	-0.381012
-0.276149	-0.380516
-0.275316	-0.380021
-0.274483	-0.379627
-0.27365	-0.379475
-0.272817	-0.379169
-0.271984	-0.37867
-0.271152	-0.378104
-0.270319	-0.377224
-0.269486	-0.376023
-0.268653	-0.375063
-0.26782	-0.37426
-0.266987	-0.373671
-0.266154	-0.374077
-0.265321	-0.374658
-0.264488	-0.374327
-0.263655	-0.373902
-0.262822	-0.373492
-0.261989	-0.373157
-0.261156	-0.372978
-0.260323	-0.373031
-0.259491	-0.372986
-0.258658	-0.372403
-0.257825	-0.371402
-0.256992	-0.371114
-0.256159	-0.371101
-0.255326	-0.371123
-0.254493	-0.371299
-0.25366	-0.371455
-0.252827	-0.371317
-0.251994	-0.371177
-0.251161	-0.370598
-0.250328	-0.36832
-0.249495	-0.366372
-0.248662	-0.364883
-0.24783	-0.363255
-0.246997	-0.360785
-0.246164	-0.356846
-0.245331	-0.351943
-0.244498	-0.346633
-0.243665	-0.339835
-0.242832	-0.326752
-0.241999	-0.311275
-0.241166	-0.295695
-0.240333	-0.280086
-0.2395	-0.258711
-0.238667	-0.218196
-0.237834	-0.175503
-0.237001	-0.133361
-0.236169	-0.089721
-0.235336	-0.036428
-0.234503	0.030079
-0.23367	0.096758
-0.232837	0.163767
-0.232004	0.233261
-0.231171	0.314316
-0.230338	0.401276
-0.229505	0.487052
-0.228672	0.5721
-0.227839	0.664321
-0.227006	0.777061
-0.226173	0.89044
-0.22534	1.00295
-0.224508	1.11755
-0.223675	1.24195
-0.222842	1.38369
-0.222009	1.51919
-0.221176	1.65218
-0.220343	1.78908
-0.21951	1.93973
-0.218677	2.10139
-0.217844	2.24192
-0.217011	2.37952
-0.216178	2.51672
-0.215345	2.67586
-0.214512	2.84139
-0.213679	2.99212
-0.212846	3.14311
-0.212014	3.29673
-0.211181	3.46409
-0.210348	3.63349
-0.209515	3.79559
-0.208682	3.95757
-0.207849	4.12643
-0.207016	4.32113
-0.206183	4.49741
-0.20535	4.67047
-0.204517	4.8458
-0.203684	5.03258
-0.202851	5.22906
-0.202018	5.40647
-0.201185	5.58324
-0.200353	5.76342
-0.19952	5.96005
-0.198687	6.15063
-0.197854	6.32526
-0.197021	6.4995
-0.196188	6.67877
-0.195355	6.87118
-0.194522	7.04266
-0.193689	7.20284
-0.192856	7.36416
-0.192023	7.53038
-0.19119	7.70346
-0.190357	7.86015
-0.189524	8.00553
-0.188692	8.1511
-0.187859	8.30325
-0.187026	8.45162
-0.186193	8.5706
-0.18536	8.68599
-0.184527	8.80494
-0.183694	8.92681
-0.182861	9.03928
-0.182028	9.13381
-0.181195	9.22851
-0.180362	9.32642
-0.179529	9.4252
-0.178696	9.50641
-0.177863	9.57826
-0.177031	9.65042
-0.176198	9.72506
-0.175365	9.79588
-0.174532	9.85104
-0.173699	9.90653
-0.172866	9.96341
-0.172033	10.0233
-0.1712	10.0784
-0.170367	10.1245
-0.169534	10.1706
-0.168701	10.2177
-0.167868	10.2651
-0.167035	10.3066
-0.166202	10.343
-0.165369	10.3794
-0.164537	10.4165
-0.163704	10.4504
-0.162871	10.4765
-0.162038	10.4995
-0.161205	10.5236
-0.160372	10.5439
-0.159539	10.5613
-0.158706	10.5712
-0.157873	10.5811
-0.15704	10.5908
-0.156207	10.5991
-0.155374	10.6056
-0.154541	10.6087
-0.153708	10.6114
-0.152876	10.6105
-0.152043	10.6058
-0.15121	10.5965
-0.150377	10.5853
-0.149544	10.5729
-0.148711	10.5522
-0.147878	10.5293
-0.147045	10.5036
-0.146212	10.4779
-0.145379	10.4498
-0.144546	10.4168
-0.143713	10.3833
-0.14288	10.3488
-0.142047	10.3136
-0.141215	10.2728
-0.140382	10.2299
-0.139549	10.1917
-0.138716	10.1548
-0.137883	10.116
-0.13705	10.068
-0.136217	10.0206
-0.135384	9.97407
-0.134551	9.92731
-0.133718	9.87544
-0.132885	9.81543
-0.132052	9.75874
-0.131219	9.70515
-0.130386	9.65095
-0.129554	9.59408
-0.128721	9.53666
-0.127888	9.48664
-0.127055	9.43854
-0.126222	9.38902
-0.125389	9.33382
-0.124556	9.28021
-0.123723	9.23123
-0.12289	9.18237
-0.122057	9.12935
-0.121224	9.07046
-0.120391	9.01678
-0.119558	8.96601
-0.118725	8.91369
-0.117893	8.85515
-0.11706	8.79435
-0.116227	8.74097
-0.115394	8.68801
-0.114561	8.63301
-0.113728	8.57401
-0.112895	8.5196
-0.112062	8.47311
-0.111229	8.42578
-0.110396	8.37492
-0.109563	8.32132
-0.10873	8.27196
-0.107897	8.22208
-0.107064	8.16906
-0.106231	8.11346
-0.105399	8.05
-0.104566	7.99294
-0.103733	7.93718
-0.1029	7.88108
-0.102067	7.81958
-0.101234	7.75462
-0.100401	7.69917
-0.099568	7.64376
-0.098735	7.58732
-0.097902	7.52239
-0.097069	7.46183
-0.096236	7.4085
-0.095403	7.35504
-0.09457	7.29868
-0.093738	7.23553
-0.092905	7.17784
-0.092072	7.12159
-0.091239	7.06486
-0.090406	7.00264
-0.089573	6.93906
-0.08874	6.88401
-0.087907	6.82911
-0.087074	6.77266
-0.086241	6.71021
-0.085408	6.64822
-0.084575	6.59339
-0.083742	6.53883
-0.082909	6.4829
-0.082077	6.42117
-0.081244	6.36457
-0.080411	6.31271
-0.079578	6.26018
-0.078745	6.20309
-0.077912	6.14363
-0.077079	6.0923
-0.076246	6.0418
-0.075413	5.9905
-0.07458	5.93535
-0.073747	5.88139
-0.072914	5.83382
-0.072081	5.7865
-0.071248	5.73754
-0.070416	5.68446
-0.069583	5.63617
-0.06875	5.59203
-0.067917	5.54769
-0.067084	5.50026
-0.066251	5.44965
-0.065418	5.40556
-0.064585	5.36365
-0.063752	5.32097
-0.062919	5.27461
-0.062086	5.22801
-0.061253	5.18703
-0.06042	5.14659
-0.059587	5.10474
-0.058755	5.05982
-0.057922	5.01796
-0.057089	4.98137
-0.056256	4.94653
-0.055423	4.91214
-0.05459	4.87183
-0.053757	4.83278
-0.052924	4.79646
-0.052091	4.76002
-0.051258	4.72255
-0.050425	4.68367
-0.049592	4.65162
-0.048759	4.62023
-0.047926	4.58857
-0.047093	4.55055
-0.046261	4.51216
-0.045428	4.48015
-0.044595	4.44796
-0.043762	4.41558
-0.042929	4.38112
-0.042096	4.35029
-0.041263	4.32287
-0.04043	4.29504
-0.039597	4.26594
-0.038764	4.23545
-0.037931	4.20973
-0.037098	4.1848
-0.036265	4.15998
-0.035432	4.13322
-0.0346	4.10597
-0.033767	4.08316
-0.032934	4.06056
-0.032101	4.03765
-0.031268	4.01232
-0.030435	3.98494
-0.029602	3.95916
-0.028769	3.93345
-0.027936	3.90724
-0.027103	3.8796
-0.02627	3.856
-0.025437	3.8347
-0.024604	3.81339
-0.023771	3.79168
-0.022939	3.76823
-0.022106	3.7453
-0.021273	3.72244
-0.02044	3.69962
-0.019607	3.67607
-0.018774	3.64968
-0.017941	3.62471
-0.017108	3.59992
-0.016275	3.57474
-0.015442	3.54882
-0.014609	3.52306
-0.013776	3.49961
-0.012943	3.47594
-0.01211	3.45183
-0.011277	3.42691
-0.010445	3.4037
-0.009612	3.38318
-0.008779	3.3626
-0.007946	3.34169
-0.007113	3.32022
-0.00628	3.30103
-0.005447	3.28363
-0.004614	3.26599
-0.003781	3.24702
-0.002948	3.22764
-0.002115	3.21131
-0.001282	3.19571
-0.000449	3.17748
0.000383	3.04895
0.001216	3.0164
0.002049	3.00417
0.002882	2.99371
0.003715	2.98451
0.004548	2.97551
0.005381	2.96549
0.006214	2.95482
0.007047	2.94553
0.00788	2.93646
0.008713	2.92738
0.009546	2.91777
0.010379	2.90893
0.011212	2.90243
0.012045	2.89632
0.012877	2.89005
0.01371	2.88224
0.014543	2.87629
0.015376	2.87161
0.016209	2.86704
0.017042	2.86046
0.017875	2.85057
0.018708	2.84303
0.019541	2.83617
0.020374	2.82932
0.021207	2.82076
0.02204	2.81059
0.022873	2.7982
0.023706	2.78558
0.024538	2.77249
0.025371	2.75768
0.026204	2.74388
0.027037	2.73058
0.02787	2.71741
0.028703	2.70334
0.029536	2.68808
0.030369	2.67333
0.031202	2.65865
0.032035	2.64402
0.032868	2.63041
0.033701	2.61747
0.034534	2.60616
0.035367	2.59499
0.036199	2.5838
0.037032	2.57168
0.037865	2.56179
0.038698	2.55525
0.039531	2.54882
0.040364	2.54178
0.041197	2.53385
0.04203	2.52787
0.042863	2.52239
0.043696	2.51689
0.044529	2.50941
0.045362	2.50113
0.046195	2.49462
0.047028	2.48816
0.047861	2.4816
0.048693	2.47216
0.049526	2.46289
0.050359	2.45518
0.051192	2.44812
0.052025	2.44077
0.052858	2.43273
0.053691	2.42367
0.054524	2.41401
0.055357	2.40425
0.05619	2.394
0.057023	2.3816
0.057856	2.36944
0.058689	2.35748
0.059522	2.34548
0.060354	2.33315
0.061187	2.32091
0.06202	2.30944
0.062853	2.29817
0.063686	2.28688
0.064519	2.27284
0.065352	2.25878
0.066185	2.24595
0.067018	2.23332
0.067851	2.22069
0.068684	2.20824
0.069517	2.1984
0.07035	2.18961
0.071183	2.18092
0.072015	2.1706
0.072848	2.15607
0.073681	2.14114
0.074514	2.12627
0.075347	2.11139
0.07618	2.096
0.077013	2.08102
0.077846	2.0682
0.078679	2.05571
0.079512	2.04325
0.080345	2.02921
0.081178	2.01538
0.082011	2.00188
0.082844	1.98839
0.083676	1.97483
0.084509	1.96117
0.085342	1.95035
0.086175	1.94119
0.087008	1.93215
0.087841	1.92338
0.088674	1.91502
0.089507	1.90651
0.09034	1.89788
0.091173	1.88926
0.092006	1.88024
0.092839	1.87302
0.093672	1.87019
0.094505	1.86756
0.095337	1.86514
0.09617	1.86369
0.097003	1.86269
0.097836	1.862
0.098669	1.86132
0.099502	1.86379
0.100335	1.86943
0.101168	1.87674
0.102001	1.88428
0.102834	1.89181
0.103667	1.90545
0.1045	1.91854
0.105333	1.93204
0.106166	1.9465
0.106999	1.96322
0.107831	1.98497
0.108664	2.00777
0.109497	2.03024
0.11033	2.05262
0.111163	2.07964
0.111996	2.11112
0.112829	2.14391
0.113662	2.17681
0.114495	2.2098
0.115328	2.24904
0.116161	2.2907
0.116994	2.3317
0.117827	2.37256
0.11866	2.41456
0.119492	2.46879
0.120325	2.52317
0.121158	2.57455
0.121991	2.62542
0.122824	2.68106
0.123657	2.74506
0.12449	2.80561
0.125323	2.86388
0.126156	2.92242
0.126989	2.98624
0.127822	3.05121
0.128655	3.1118
0.129488	3.17123
0.130321	3.23031
0.131153	3.29661
0.131986	3.35948
0.132819	3.41799
0.133652	3.47588
0.134485	3.53469
0.135318	3.59556
0.136151	3.64959
0.136984	3.70196
0.137817	3.75439
0.13865	3.80806
0.139483	3.8617
0.140316	3.90213
0.141149	3.94136
0.141982	3.98039
0.142814	4.02009
0.143647	4.05466
0.14448	4.08038
0.145313	4.10536
0.146146	4.13036
0.146979	4.15622
0.147812	4.1763
0.148645	4.19357
0.149478	4.21063
0.150311	4.22727
0.151144	4.24212
0.151977	4.24944
0.15281	4.2556
0.153643	4.26169
0.154476	4.26637
0.155308	4.26894
0.156141	4.26889
0.156974	4.26878
0.157807	4.26868
0.15864	4.26728
0.159473	4.26318
0.160306	4.25701
0.161139	4.25035
0.161972	4.24371
0.162805	4.23836
0.163638	4.2333
0.164471	4.22806
0.165304	4.22278
0.166137	4.2168
0.166969	4.20783
0.167802	4.1972
0.168635	4.18622
0.169468	4.17521
0.170301	4.16297
0.171134	4.14766
0.171967	4.13301
0.1728	4.11881
0.173633	4.10459
0.174466	4.08999
0.175299	4.07626
0.176132	4.06385
0.176965	4.05188
0.177798	4.03989
0.17863	4.02353
0.179463	4.00689
0.180296	3.99189
0.181129	3.97723
0.181962	3.96194
0.182795	3.94456
0.183628	3.92535
0.184461	3.90556
0.185294	3.88577
0.186127	3.86353
0.18696	3.83932
0.187793	3.81826
0.188626	3.79754
0.189459	3.77688
0.190291	3.75514
0.191124	3.7343
0.191957	3.71701
0.19279	3.7003
0.193623	3.68351
0.194456	3.66043
0.195289	3.63634
0.196122	3.61238
0.196955	3.58853
0.197788	3.56371
0.198621	3.53656
0.199454	3.51416
0.200287	3.49297
0.20112	3.47162
0.201953	3.44844
0.202785	3.42516
0.203618	3.40384
0.204451	3.38274
0.205284	3.36117
0.206117	3.33657
0.20695	3.31435
0.207783	3.29488
0.208616	3.27543
0.209449	3.25461
0.210282	3.23066
0.211115	3.20948
0.211948	3.1889
0.212781	3.16708
0.213614	3.14312
0.214446	3.11723
0.215279	3.09579
0.216112	3.07707
0.216945	3.05856
0.217778	3.03828
0.218611	3.01749
0.219444	2.99848
0.220277	2.98014
0.22111	2.96179
0.221943	2.9394
0.222776	2.91702
0.223609	2.89585
0.224442	2.87489
0.225275	2.85337
0.226107	2.83032
0.22694	2.80919
0.227773	2.78888
0.228606	2.76868
0.229439	2.74691
0.230272	2.72521
0.231105	2.70649
0.231938	2.68859
0.232771	2.67075
0.233604	2.65034
0.234437	2.62963
0.23527	2.61027
0.236103	2.59124
0.236936	2.57214
0.237768	2.5528
0.238601	2.53539
0.239434	2.51902
0.240267	2.50281
0.2411	2.48549
0.241933	2.46563
0.242766	2.4498
0.243599	2.43493
0.244432	2.42002
0.245265	2.4033
0.246098	2.38564
0.246931	2.36974
0.247764	2.35409
0.248597	2.33841
0.249429	2.32011
0.250262	2.30296
0.251095	2.28682
0.251928	2.27072
0.252761	2.25449
0.253594	2.23644
0.254427	2.22099
0.25526	2.20713
0.256093	2.19341
0.256926	2.17773
0.257759	2.15993
0.258592	2.14221
0.259425	2.12453
0.260258	2.10684
0.261091	2.08842
0.261923	2.07076
0.262756	2.05597
0.263589	2.04148
0.264422	2.0281
0.265255	2.01439
0.266088	2.00109
0.266921	1.98866
0.267754	1.97656
0.268587	1.96429
0.26942	1.94996
0.270253	1.93684
0.271086	1.92476
0.271919	1.91266
0.272752	1.90019
0.273584	1.88736
0.274417	1.8759
0.27525	1.86499
0.276083	1.8541
0.276916	1.8415
0.277749	1.82952
0.278582	1.81963
0.279415	1.81046
0.280248	1.80103
0.281081	1.79109
0.281914	1.7815
0.282747	1.77232
0.28358	1.76328
0.284413	1.75255
0.285245	1.74038
0.286078	1.7287
0.286911	1.71745
0.287744	1.70622
0.288577	1.69438
0.28941	1.68266
0.290243	1.67314
0.291076	1.66431
0.291909	1.65546
0.292742	1.64546
0.293575	1.63541
0.294408	1.62579
0.295241	1.61632
0.296074	1.60631
0.296906	1.59481
0.297739	1.5849
0.298572	1.57573
0.299405	1.56659
0.300238	1.55683
0.301071	1.54661
0.301904	1.53677
0.302737	1.52702
0.30357	1.5173
0.304403	1.50617
0.305236	1.4965
0.306069	1.48807
0.306902	1.47979
0.307735	1.47107
0.308567	1.46133
0.3094	1.45218
0.310233	1.44305
0.311066	1.43395
0.311899	1.42539
0.312732	1.41717
0.313565	1.41035
0.314398	1.40382
0.315231	1.39733
0.316064	1.38863
0.316897	1.38012
0.31773	1.37357
0.318563	1.3675
0.319396	1.36051
0.320229	1.35142
0.321061	1.34186
0.321894	1.3331
0.322727	1.3246
0.32356	1.31547
0.324393	1.30558
0.325226	1.2966
0.326059	1.28835
0.326892	1.28014
0.327725	1.27293
0.328558	1.26664
0.329391	1.26128
0.330224	1.25629
0.331057	1.25077
0.33189	1.24367
0.332722	1.23554
0.333555	1.22706
0.334388	1.21845
0.335221	1.20904
0.336054	1.19875
0.336887	1.18993
0.33772	1.18206
0.338553	1.17429
0.339386	1.1654
0.340219	1.1566
0.341052	1.14968
0.341885	1.14335
0.342718	1.13703
0.343551	1.13082
0.344383	1.12534
0.345216	1.12059
0.346049	1.11601
0.346882	1.1111
0.347715	1.10584
0.348548	1.09934
0.349381	1.09243
0.350214	1.08537
0.351047	1.07588
0.35188	1.06631
0.352713	1.05851
0.353546	1.05107
0.354379	1.04418
0.355212	1.03866
0.356044	1.03435
0.356877	1.0309
0.35771	1.02755
0.358543	1.02301
0.359376	1.01747
0.360209	1.01315
0.361042	1.00917
0.361875	1.0052
0.362708	1.00073
0.363541	0.996104
0.364374	0.991399
0.365207	0.986661
0.36604	0.981358
0.366873	0.974662
0.367706	0.968211
0.368538	0.962081
0.369371	0.955956
0.370204	0.949778
0.371037	0.943832
0.37187	0.940575
0.372703	0.937659
0.373536	0.934563
0.374369	0.931656
0.375202	0.928574
0.376035	0.924336
0.376868	0.919577
0.377701	0.91484
0.378534	0.908917
0.379367	0.903359
0.380199	0.898864
0.381032	0.894673
0.381865	0.89023
0.382698	0.883246
0.383531	0.875596
0.384364	0.868187
0.385197	0.860775
0.38603	0.853639
0.386863	0.847561
0.387696	0.842909
0.388529	0.838679
0.389362	0.834465
0.390195	0.830188
0.391028	0.825933
0.39186	0.821775
0.392693	0.817685
0.393526	0.813597
0.394359	0.808148
0.395192	0.801864
0.396025	0.7954
0.396858	0.788911
0.397691	0.782242
0.398524	0.775107
0.399357	0.769202
0.40019	0.763721
0.401023	0.758249
0.401856	0.752356
0.402689	0.746414
0.403521	0.743201
0.404354	0.740736
0.405187	0.738262
0.40602	0.735785
0.406853	0.732953
0.407686	0.729523
0.408519	0.725967
0.409352	0.722377
0.410185	0.718503
0.411018	0.714643
0.411851	0.710832
0.412684	0.707026
0.413517	0.703157
0.41435	0.69905
0.415182	0.696448
0.416015	0.694126
0.416848	0.69183
0.417681	0.688127
0.418514	0.68299
0.419347	0.678101
0.42018	0.673269
0.421013	0.668438
0.421846	0.664637
0.422679	0.661697
0.423512	0.659153
0.424345	0.656781
0.425178	0.654434
0.426011	0.65154
0.426844	0.648283
0.427676	0.644934
0.428509	0.641594
0.429342	0.63806
0.430175	0.634279
0.431008	0.630643
0.431841	0.627133
0.432674	0.62362
0.433507	0.619696
0.43434	0.615549
0.435173	0.611591
0.436006	0.607732
0.436839	0.603805
0.437672	0.599347
0.438505	0.595748
0.439337	0.593775
0.44017	0.592324
0.441003	0.590707
0.441836	0.588765
0.442669	0.585873
0.443502	0.582402
0.444335	0.578864
0.445168	0.575613
0.446001	0.572727
0.446834	0.570444
0.447667	0.568368
0.4485	0.566284
0.449333	0.56335
0.450166	0.56023
0.450998	0.55731
0.451831	0.55444
0.452664	0.551386
0.453497	0.547515
0.45433	0.543856
0.455163	0.540433
0.455996	0.537015
0.456829	0.533664
0.457662	0.530475
0.458495	0.527887
0.459328	0.525506
0.460161	0.523122
0.460994	0.519855
0.461827	0.516139
0.462659	0.512652
0.463492	0.509261
0.464325	0.505862
0.465158	0.50274
0.465991	0.499384
0.466824	0.495794
0.467657	0.492153
0.46849	0.488521
0.469323	0.484839
0.470156	0.482107
0.470989	0.479725
0.471822	0.47736
0.472655	0.474379
0.473488	0.471212
0.47432	0.468864
0.475153	0.466694
0.475986	0.464529
0.476819	0.461642
0.477652	0.458646
0.478485	0.455766
0.479318	0.452815
0.480151	0.449594
0.480984	0.445427
0.481817	0.441347
0.48265	0.438025
0.483483	0.434909
0.484316	0.431867
0.485149	0.428981
0.485982	0.425943
0.486814	0.422766
0.487647	0.419583
0.48848	0.416304
0.489313	0.41294
0.490146	0.409586
0.490979	0.406252
0.491812	0.402909
0.492645	0.399533
0.493478	0.396606
0.494311	0.394166
0.495144	0.391839
0.495977	0.389277
0.49681	0.386355
0.497643	0.383862
0.498475	0.381678
0.499308	0.379474
0.500141	0.376309
0.500974	0.372501
0.501807	0.369547
0.50264	0.367018
0.503473	0.364549
0.504306	0.362662
0.505139	0.360944
0.505972	0.359072
0.506805	0.357131
0.507638	0.355034
0.508471	0.3527
0.509304	0.350416
0.510136	0.348223
0.510969	0.346018
0.511802	0.344067
0.512635	0.342376
0.513468	0.340799
0.514301	0.339244
0.515134	0.337689
0.515967	0.335643
0.5168	0.333636
0.517633	0.331985
0.518466	0.330424
0.519299	0.328417
0.520132	0.325188
0.520965	0.322741
0.521797	0.320937
0.52263	0.31921
0.523463	0.317874
0.524296	0.316839
0.525129	0.315229
0.525962	0.313451
0.526795	0.311662
0.527628	0.309346
0.528461	0.30704
0.529294	0.304927
0.530127	0.302868
0.53096	0.301026
0.531793	0.299657
0.532626	0.298175
0.533459	0.296357
0.534291	0.294367
0.535124	0.292004
0.535957	0.28879
0.53679	0.285505
0.537623	0.282556
0.538456	0.279638
0.539289	0.276435
0.540122	0.273254
0.540955	0.271051
0.541788	0.26943
0.542621	0.267811
0.543454	0.266386
0.544287	0.26487
0.54512	0.263005
0.545952	0.261004
0.546785	0.259024
0.547618	0.257237
0.548451	0.255972
0.549284	0.255012
0.550117	0.254076
0.55095	0.252981
0.551783	0.251291
0.552616	0.249026
0.553449	0.246596
0.554282	0.244166
0.555115	0.241484
0.555948	0.238918
0.556781	0.237129
0.557613	0.235698
0.558446	0.234264
0.559279	0.233297
0.560112	0.232902
0.560945	0.232813
0.561778	0.232793
0.562611	0.232704
0.563444	0.232476
0.564277	0.231983
0.56511	0.231282
0.565943	0.230538
0.566776	0.230208
0.567609	0.23017
0.568442	0.229972
0.569274	0.229677
0.570107	0.229076
0.57094	0.227116
0.571773	0.224785
0.572606	0.222937
0.573439	0.22127
0.574272	0.219706
0.575105	0.218255
0.575938	0.217114
0.576771	0.216276
0.577604	0.215517
0.578437	0.214717
0.57927	0.213898
0.580103	0.212559
0.580935	0.211032
0.581768	0.20943
0.582601	0.207485
0.583434	0.205514
0.584267	0.203734
0.5851	0.202115
0.585933	0.200265
0.586766	0.19799
0.587599	0.195153
0.588432	0.191903
0.589265	0.18857
0.590098	0.184994
0.590931	0.181368
0.591764	0.178834
0.592597	0.177181
0.593429	0.175632
0.594262	0.174583
0.595095	0.173843
0.595928	0.172989
0.596761	0.172085
0.597594	0.17092
0.598427	0.169128
0.59926	0.167017
0.600093	0.164942
0.600926	0.162868
0.601759	0.161689
0.602592	0.161531
0.603425	0.161833
0.604258	0.162319
0.60509	0.162808
0.605923	0.162391
0.606756	0.161567
0.607589	0.161114
0.608422	0.160791
0.609255	0.160444
0.610088	0.159974
0.610921	0.159727
0.611754	0.15971
0.612587	0.159716
0.61342	0.159525
0.614253	0.158888
0.615086	0.157562
0.615919	0.155926
0.616751	0.154291
0.617584	0.152444
0.618417	0.15072
0.61925	0.14962
0.620083	0.148793
0.620916	0.147839
0.621749	0.14629
0.622582	0.143398
0.623415	0.13965
0.624248	0.135794
0.625081	0.132444
0.625914	0.129695
0.626747	0.128171
0.62758	0.127178
0.628412	0.126183
0.629245	0.125328
0.630078	0.124609
0.630911	0.124035
0.631744	0.123518
0.632577	0.122918
0.63341	0.12153
0.634243	0.120039
0.635076	0.118875
0.635909	0.117811
0.636742	0.116798
0.637575	0.11587
0.638408	0.11524
0.639241	0.114766
0.640073	0.114303
0.640906	0.11411
0.641739	0.11443
0.642572	0.115318
0.643405	0.116637
0.644238	0.117877
0.645071	0.118288
0.645904	0.117522
0.646737	0.116097
0.64757	0.114407
0.648403	0.112664
0.649236	0.110387
0.650069	0.107537
0.650902	0.104554
0.651735	0.101541
0.652567	0.098877
0.6534	0.097119
0.654233	0.096472
0.655066	0.096341
0.655899	0.096209
0.656732	0.09596
0.657565	0.095517
0.658398	0.094958
0.659231	0.094366
0.660064	0.093737
0.660897	0.092761
0.66173	0.091163
0.662563	0.089182
0.663396	0.087136
0.664228	0.085002
0.665061	0.082742
0.665894	0.081328
0.666727	0.080567
0.66756	0.079807
0.668393	0.079033
0.669226	0.0783
0.670059	0.078171
0.670892	0.078432
0.671725	0.078692
0.672558	0.078927
0.673391	0.078735
0.674224	0.077666
0.675057	0.0762
0.675889	0.074868
0.676722	0.073835
0.677555	0.073071
0.678388	0.072446
0.679221	0.071856
0.680054	0.070307
0.680887	0.068026
0.68172	0.066006
0.682553	0.064189
0.683386	0.062375
0.684219	0.060765
0.685052	0.059405
0.685885	0.058276
0.686718	0.057232
0.687551	0.056168
0.688383	0.054906
0.689216	0.053576
0.690049	0.052266
0.690882	0.050974
0.691715	0.04972
0.692548	0.048407
0.693381	0.046999
0.694214	0.045527
0.695047	0.044032
0.69588	0.042449
0.696713	0.040598
0.697546	0.038398
0.698379	0.036009
0.699211	0.033616
0.700044	0.031046
0.700877	0.02895
0.70171	0.027837
0.702543	0.026924
0.703376	0.026005
0.704209	0.025123
0.705042	0.024127
0.705875	0.022945
0.706708	0.021743
0.707541	0.020567
0.708374	0.019544
0.709207	0.018784
0.71004	0.018161
0.710873	0.017538
0.711705	0.016899
0.712538	0.016265
0.713371	0.015736
0.714204	0.015284
0.715037	0.014832
0.71587	0.014378
0.716703	0.014025
0.717536	0.013836
0.718369	0.013709
0.719202	0.013567
0.720035	0.013263
0.720868	0.013055
0.721701	0.013027
0.722534	0.013
0.723366	0.013099
0.724199	0.013493
0.725032	0.013996
0.725865	0.014469
0.726698	0.014942
0.727531	0.01501
0.728364	0.014653
0.729197	0.014071
0.73003	0.013399
0.730863	0.012686
0.731696	0.011555
0.732529	0.010174
0.733362	0.008824
0.734195	0.007487
0.735027	0.006079
0.73586	0.004548
0.736693	0.002976
0.737526	0.001418
0.738359	-0.000139
0.739192	-0.000815
0.740025	-0.00087
0.740858	-0.000683
0.741691	-0.000401
0.742524	-0.000538
0.743357	-0.00189
0.74419	-0.003878
0.745023	-0.006033
0.745856	-0.008204
0.746688	-0.010407
0.747521	-0.01271
0.748354	-0.014757
0.749187	-0.016318
0.75002	-0.017786
0.750853	-0.019364
0.751686	-0.021044
0.752519	-0.022404
0.753352	-0.02339
0.754185	-0.023984
0.755018	-0.023476
0.755851	-0.022157
0.756684	-0.020722
0.757517	-0.019222
0.75835	-0.018455
0.759182	-0.018902
0.760015	-0.020367
0.760848	-0.022658
0.761681	-0.025029
0.762514	-0.027029
0.763347	-0.028308
0.76418	-0.028535
0.765013	-0.027978
0.765846	-0.027435
0.766679	-0.02695
0.767512	-0.026541
0.768345	-0.02618
0.769178	-0.025834
0.770011	-0.025383
0.770844	-0.024772
0.771676	-0.023988
0.772509	-0.023094
0.773342	-0.022157
0.774175	-0.020753
0.775008	-0.019433
0.775841	-0.01928
0.776674	-0.019748
0.777507	-0.02027
0.77834	-0.021301
0.779173	-0.021798
0.780006	-0.021181
0.780839	-0.020261
0.781672	-0.019552
0.782504	-0.019325
0.783337	-0.019792
0.78417	-0.020589
0.785003	-0.021388
0.785836	-0.022268
0.786669	-0.023384
0.787502	-0.024571
0.788335	-0.025728
0.789168	-0.026882
0.790001	-0.027878
0.790834	-0.028277
0.791667	-0.028417
0.7925	-0.028591
0.793333	-0.028766
0.794165	-0.029207
0.794998	-0.031169
0.795831	-0.033896
0.796664	-0.03663
0.797497	-0.039352
0.79833	-0.041632
0.799163	-0.042899
0.799996	-0.043593
0.800829	-0.044335
0.801662	-0.045098
0.802495	-0.046032
0.803328	-0.047328
0.804161	-0.048774
0.804994	-0.050221
0.805827	-0.051667
0.806659	-0.052866
0.807492	-0.053537
0.808325	-0.05395
0.809158	-0.054363
0.809991	-0.054777
0.810824	-0.05531
0.811657	-0.056443
0.81249	-0.058148
0.813323	-0.059859
0.814156	-0.061543
0.814989	-0.062949
0.815822	-0.063481
0.816655	-0.063284
0.817487	-0.063087
0.818321	-0.062439
0.819153	-0.061156
0.819986	-0.06004
0.820819	-0.059247
0.821652	-0.058453
0.822485	-0.058114
0.823318	-0.057857
0.824151	-0.056792
0.824984	-0.055318
0.825817	-0.053848
0.82665	-0.052413
0.827483	-0.051238
0.828316	-0.050339
0.829149	-0.049496
0.829981	-0.049079
0.830814	-0.049339
0.831647	-0.04985
0.83248	-0.050355
0.833313	-0.050858
0.834146	-0.050892
0.834979	-0.05056
0.835812	-0.050354
0.836645	-0.050224
0.837478	-0.050179
0.838311	-0.050549
0.839144	-0.051736
0.839977	-0.053713
0.84081	-0.055982
0.841642	-0.058058
0.842475	-0.059816
0.843308	-0.060905
0.844141	-0.061604
0.844974	-0.062301
0.845807	-0.063565
0.84664	-0.065269
0.847473	-0.066986
0.848306	-0.068675
0.849139	-0.070335
0.849972	-0.071934
0.850805	-0.072998
0.851638	-0.073401
0.852471	-0.073584
0.853304	-0.073933
0.854136	-0.074601
0.854969	-0.075724
0.855802	-0.07741
0.856635	-0.07909
0.857468	-0.080578
0.858301	-0.081688
0.859134	-0.082465
0.859967	-0.082862
0.8608	-0.083383
0.861633	-0.084389
0.862466	-0.085976
0.863299	-0.087877
0.864132	-0.089969
0.864964	-0.092148
0.865797	-0.094506
0.86663	-0.09656
0.867463	-0.098007
0.868296	-0.099389
0.869129	-0.100414
0.869962	-0.100969
0.870795	-0.10158
0.871628	-0.102238
0.872461	-0.103008
0.873294	-0.104093
0.874127	-0.105202
0.87496	-0.105995
0.875793	-0.106689
0.876626	-0.107172
0.877458	-0.107266
0.878291	-0.107435
0.879124	-0.107879
0.879957	-0.108321
0.88079	-0.109216
0.881623	-0.110455
0.882456	-0.111165
0.883289	-0.111491
0.884122	-0.11161
0.884955	-0.110999
0.885788	-0.10974
0.886621	-0.108306
0.887454	-0.106803
0.888287	-0.105287
0.88912	-0.103752
0.889952	-0.102636
0.890785	-0.101941
0.891618	-0.101245
0.892451	-0.100943
0.893284	-0.100924
0.894117	-0.10062
0.89495	-0.100135
0.895783	-0.09996
0.896616	-0.100787
0.897449	-0.102492
0.898282	-0.104575
0.899115	-0.1068
0.899948	-0.108748
0.90078	-0.11029
0.901613	-0.111158
0.902446	-0.11161
0.903279	-0.112061
0.904112	-0.112194
0.904945	-0.112209
0.905778	-0.112774
0.906611	-0.1138
0.907444	-0.114893
0.908277	-0.116268
0.90911	-0.118179
0.909943	-0.120168
0.910776	-0.122167
0.911609	-0.12432
0.912441	-0.127179
0.913274	-0.130563
0.914107	-0.133405
0.91494	-0.136191
0.915773	-0.138666
0.916606	-0.140027
0.917439	-0.139944
0.918272	-0.138989
0.919105	-0.138027
0.919938	-0.136989
0.920771	-0.135942
0.921604	-0.135234
0.922437	-0.134734
0.92327	-0.134234
0.924103	-0.134038
0.924935	-0.134581
0.925768	-0.135612
0.926601	-0.136784
0.927434	-0.137803
0.928267	-0.138254
0.9291	-0.137896
0.929933	-0.13707
0.930766	-0.136191
0.931599	-0.135519
0.932432	-0.135117
0.933265	-0.134211
0.934098	-0.132651
0.934931	-0.131095
0.935764	-0.129881
0.936597	-0.129546
0.937429	-0.130163
0.938262	-0.131281
0.939095	-0.132277
0.939928	-0.132622
0.940761	-0.132485
0.941594	-0.132533
0.942427	-0.132659
0.94326	-0.132714
0.944093	-0.132642
0.944926	-0.132138
0.945759	-0.131178
0.946592	-0.13017
0.947425	-0.129605
0.948257	-0.129728
0.94909	-0.130518
0.949923	-0.131736
0.950756	-0.132895
0.951589	-0.133876
0.952422	-0.134481
0.953255	-0.134606
0.954088	-0.134504
0.954921	-0.134383
0.955754	-0.134235
0.956587	-0.133653
0.95742	-0.132662
0.958253	-0.131664
0.959086	-0.130567
0.959918	-0.129381
0.960751	-0.128541
0.961584	-0.128414
0.962417	-0.128315
0.96325	-0.128538
0.964083	-0.129412
0.964916	-0.13042
0.965749	-0.131498
0.966582	-0.13257
0.967415	-0.133631
0.968248	-0.134395
0.969081	-0.134518
0.969914	-0.134575
0.970747	-0.134978
0.97158	-0.13615
0.972412	-0.137557
0.973245	-0.139137
0.974078	-0.14065
0.974911	-0.141885
0.975744	-0.14285
0.976577	-0.14384
0.97741	-0.144844
0.978243	-0.145909
0.979076	-0.147119
0.979909	-0.148532
0.980742	-0.150204
0.981575	-0.151934
0.982408	-0.153588
0.98324	-0.15506
0.984074	-0.156102
0.984906	-0.156622
0.985739	-0.157041
0.986572	-0.156894
0.987405	-0.156141
0.988238	-0.155402
0.989071	-0.15467
0.989904	-0.154395
0.990737	-0.15507
0.99157	-0.155732
0.992403	-0.155743
0.993236	-0.155686
0.994069	-0.155532
0.994902	-0.155289
0.995734	-0.155293
0.996567	-0.155541
0.9974	-0.155791
0.998233	-0.15584
0.999066	-0.155492
0.999899	-0.154902
1.00073	-0.154251
1.00157	-0.153603
1.0024	-0.152966
1.00323	-0.152441
1.00406	-0.152048
1.0049	-0.151681
1.00573	-0.151607
1.00656	-0.152258
1.0074	-0.153848
1.00823	-0.155958
1.00906	-0.158067
1.00989	-0.15999
1.01073	-0.161123
1.01156	-0.161302
1.01239	-0.161141
1.01323	-0.160973
1.01406	-0.160692
1.01489	-0.160221
1.01572	-0.159941
1.01656	-0.159734
1.01739	-0.159626
1.01822	-0.159892
1.01906	-0.16055
1.01989	-0.161578
1.02072	-0.16274
1.02155	-0.163691
1.02239	-0.16402
1.02322	-0.164116
1.02405	-0.164196
1.02489	-0.164277
1.02572	-0.164462
1.02655	-0.16471
1.02739	-0.164385
1.02822	-0.163648
1.02905	-0.162923
1.02988	-0.162239
1.03072	-0.161717
1.03155	-0.161463
1.03238	-0.161269
1.03322	-0.161076
1.03405	-0.160901
1.03488	-0.160865
1.03571	-0.161037
1.03655	-0.161208
1.03738	-0.161338
1.03821	-0.161252
1.03905	-0.160782
1.03988	-0.160076
1.04071	-0.159367
1.04155	-0.158917
1.04238	-0.159179
1.04321	-0.160021
1.04404	-0.161053
1.04488	-0.162143
1.04571	-0.163455
1.04654	-0.164827
1.04738	-0.165976
1.04821	-0.167109
1.04904	-0.168203
1.04987	-0.169202
1.05071	-0.17012
1.05154	-0.170995
1.05237	-0.171873
1.05321	-0.172444
1.05404	-0.172391
1.05487	-0.172063
1.0557	-0.171732
1.05654	-0.171401
1.05737	-0.171006
1.0582	-0.170543
1.05904	-0.170097
1.05987	-0.169657
1.0607	-0.169218
1.06154	-0.169281
1.06237	-0.169633
1.0632	-0.169688
1.06404	-0.169743
1.06487	-0.169797
1.0657	-0.169982
1.06653	-0.170223
1.06737	-0.17027
1.0682	-0.170321
1.06903	-0.170396
1.06987	-0.170632
1.0707	-0.171142
1.07153	-0.171702
1.07236	-0.17226
1.0732	-0.172759
1.07403	-0.17322
1.07486	-0.17422
1.0757	-0.175573
1.07653	-0.176928
1.07736	-0.178111
1.07819	-0.178832
1.07903	-0.179569
1.07986	-0.180377
1.08069	-0.181221
1.08153	-0.18248
1.08236	-0.184246
1.08319	-0.185223
1.08403	-0.186114
1.08486	-0.186818
1.08569	-0.186791
1.08652	-0.185966
1.08736	-0.184816
1.08819	-0.183663
1.08902	-0.182739
1.08986	-0.182351
1.09069	-0.182014
1.09152	-0.181512
1.09235	-0.181009
1.09319	-0.180853
1.09402	-0.181481
1.09485	-0.182402
1.09569	-0.183428
1.09652	-0.184382
1.09735	-0.184876
1.09818	-0.185094
1.09902	-0.185754
1.09985	-0.186509
1.10068	-0.187168
1.10152	-0.187564
1.10235	-0.187315
1.10318	-0.186401
1.10401	-0.185489
1.10485	-0.184873
1.10568	-0.184966
1.10651	-0.185874
1.10735	-0.187308
1.10818	-0.188745
1.10901	-0.190166
1.10985	-0.191248
1.11068	-0.191813
1.11151	-0.192213
1.11234	-0.192674
1.11318	-0.193345
1.11401	-0.193698
1.11484	-0.193466
1.11568	-0.193175
1.11651	-0.19254
1.11734	-0.191406
1.11817	-0.190557
1.11901	-0.19016
1.11984	-0.189781
1.12067	-0.189567
1.12151	-0.189938
1.12234	-0.190599
1.12317	-0.191385
1.12401	-0.192201
1.12484	-0.193193
1.12567	-0.194239
1.1265	-0.194742
1.12734	-0.195188
1.12817	-0.195646
1.129	-0.196154
1.12984	-0.196702
1.13067	-0.197277
1.1315	-0.197852
1.13234	-0.198523
1.13317	-0.199418
1.134	-0.200163
1.13483	-0.200693
1.13567	-0.201229
1.1365	-0.201814
1.13733	-0.202688
1.13817	-0.204206
1.139	-0.206051
1.13983	-0.207876
1.14066	-0.209636
1.1415	-0.211115
1.14233	-0.212071
1.14316	-0.212972
1.144	-0.213613
1.14483	-0.213648
1.14566	-0.213433
1.1465	-0.213017
1.14733	-0.212603
1.14816	-0.212205
1.14899	-0.211806
1.14983	-0.21136
1.15066	-0.210894
1.15149	-0.210538
1.15233	-0.210448
1.15316	-0.210355
1.15399	-0.210032
1.15482	-0.209683
1.15566	-0.209417
1.15649	-0.209284
1.15732	-0.209108
1.15816	-0.208869
1.15899	-0.208574
1.15982	-0.208056
1.16065	-0.207368
1.16149	-0.206751
1.16232	-0.206174
1.16315	-0.205485
1.16399	-0.204458
1.16482	-0.203543
1.16565	-0.20312
1.16648	-0.202746
1.16732	-0.202654
1.16815	-0.202987
1.16898	-0.20339
1.16982	-0.203775
1.17065	-0.204209
1.17148	-0.205123
1.17232	-0.206351
1.17315	-0.207297
1.17398	-0.208134
1.17481	-0.20887
1.17565	-0.20878
1.17648	-0.207976
1.17731	-0.206996
1.17815	-0.205997
1.17898	-0.205307
1.17981	-0.205762
1.18064	-0.206521
1.18148	-0.207539
1.18231	-0.208564
1.18314	-0.209667
1.18398	-0.210974
1.18481	-0.212586
1.18564	-0.214501
1.18647	-0.21645
1.18731	-0.218509
1.18814	-0.220524
1.18897	-0.222024
1.18981	-0.223405
1.19064	-0.224758
1.19147	-0.225998
1.19231	-0.226874
1.19314	-0.227074
1.19397	-0.227277
1.1948	-0.227507
1.19564	-0.228043
1.19647	-0.229423
1.1973	-0.231385
1.19814	-0.233357
1.19897	-0.23538
1.1998	-0.236993
1.20063	-0.23761
1.20147	-0.238121
1.2023	-0.238432
1.20313	-0.238235
1.20397	-0.237774
1.2048	-0.237191
1.20563	-0.236612
1.20647	-0.2359
1.2073	-0.234897
1.20813	-0.233771
1.20896	-0.232549
1.2098	-0.23132
1.21063	-0.230162
1.21146	-0.229161
1.2123	-0.228236
1.21313	-0.227336
1.21396	-0.226551
1.2148	-0.226127
1.21563	-0.225947
1.21646	-0.225721
1.21729	-0.225495
1.21813	-0.225229
1.21896	-0.224862
1.21979	-0.224415
1.22063	-0.223942
1.22146	-0.223468
1.22229	-0.223125
1.22312	-0.22323
1.22396	-0.223816
1.22479	-0.224545
1.22562	-0.225299
1.22646	-0.226186
1.22729	-0.227349
1.22812	-0.228899
1.22896	-0.230496
1.22979	-0.231991
1.23062	-0.232984
1.23145	-0.233652
1.23229	-0.234165
1.23312	-0.234679
1.23395	-0.23522
1.23479	-0.235822
1.23562	-0.236113
1.23645	-0.236045
1.23728	-0.235993
1.23812	-0.236063
1.23895	-0.236387
1.23978	-0.236803
1.24062	-0.237268
1.24145	-0.237773
1.24228	-0.238453
1.24311	-0.239198
1.24395	-0.239704
1.24478	-0.24018
1.24561	-0.240657
1.24645	-0.241103
1.24728	-0.24136
1.24811	-0.241368
1.24894	-0.241348
1.24978	-0.240994
1.25061	-0.240103
1.25144	-0.239701
1.25228	-0.239556
1.25311	-0.239451
1.25394	-0.239827
1.25478	-0.241087
1.25561	-0.242242
1.25644	-0.243366
1.25727	-0.244384
1.25811	-0.245061
1.25894	-0.245367
1.25977	-0.245471
1.26061	-0.245574
1.26144	-0.245654
1.26227	-0.245622
1.2631	-0.245401
1.26394	-0.245066
1.26477	-0.244746
1.2656	-0.244598
1.26644	-0.244719
1.26727	-0.244835
1.2681	-0.244951
1.26893	-0.245063
1.26977	-0.245199
1.2706	-0.245737
1.27143	-0.246868
1.27227	-0.247999
1.2731	-0.249036
1.27393	-0.249796
1.27477	-0.249861
1.2756	-0.249128
1.27643	-0.248396
1.27727	-0.247806
1.2781	-0.247594
1.27893	-0.247748
1.27976	-0.248074
1.2806	-0.248411
1.28143	-0.248966
1.28226	-0.250245
1.2831	-0.251592
1.28393	-0.252957
1.28476	-0.254127
1.28559	-0.254091
1.28643	-0.252951
1.28726	-0.251467
1.28809	-0.249984
1.28893	-0.248508
1.28976	-0.247058
1.29059	-0.245632
1.29143	-0.244225
1.29226	-0.242813
1.29309	-0.241551
1.29392	-0.240923
1.29476	-0.240528
1.29559	-0.240266
1.29642	-0.239943
1.29726	-0.239263
1.29809	-0.237995
1.29892	-0.236433
1.29975	-0.234797
1.30059	-0.233358
1.30142	-0.232619
1.30225	-0.23189
1.30309	-0.23053
1.30392	-0.22917
1.30475	-0.227861
1.30558	-0.227
1.30642	-0.227335
1.30725	-0.22856
1.30808	-0.229709
1.30892	-0.230367
1.30975	-0.230222
1.31058	-0.230051
1.31141	-0.22987
1.31225	-0.229726
1.31308	-0.229768
1.31391	-0.229865
1.31475	-0.229421
1.31558	-0.228978
1.31641	-0.228575
1.31724	-0.22837
1.31808	-0.228618
1.31891	-0.229334
1.31974	-0.230051
1.32058	-0.230704
1.32141	-0.230961
1.32224	-0.230506
1.32308	-0.229804
1.32391	-0.229171
1.32474	-0.228991
1.32557	-0.22939
1.32641	-0.22966
1.32724	-0.22993
1.32807	-0.230208
1.32891	-0.230618
1.32974	-0.231623
1.33057	-0.233346
[truncated: 34,035 more rows]

## Sheet: supplementary fig.8a
9e-05	-2.34985	-5.26726	-1.38247
0.000756	-2.35133	-5.26411	-1.38205
0.001422	-2.35054	-5.26102	-1.38021
0.002088	-2.35159	-5.25846	-1.37968
0.002755	-2.35117	-5.25648	-1.37799
0.003421	-2.35059	-5.25576	-1.37726
0.004087	-2.35113	-5.25408	-1.37671
0.004753	-2.35093	-5.25218	-1.37352
0.00542	-2.34896	-5.25111	-1.37248
0.006086	-2.34674	-5.24957	-1.37268
0.006752	-2.34494	-5.24838	-1.37112
0.007419	-2.34442	-5.25011	-1.3686
0.008085	-2.34211	-5.24891	-1.36865
0.008751	-2.3389	-5.24606	-1.36888
0.009417	-2.33769	-5.24481	-1.36739
0.010084	-2.3346	-5.24474	-1.36594
0.01075	-2.33292	-5.24404	-1.36661
0.011416	-2.33275	-5.24321	-1.36784
0.012082	-2.33282	-5.24111	-1.36591
0.012749	-2.33333	-5.24011	-1.36552
0.013415	-2.33247	-5.23893	-1.36374
0.014081	-2.33139	-5.23762	-1.36323
0.014748	-2.32944	-5.23617	-1.36261
0.015414	-2.32685	-5.23465	-1.36283
0.01608	-2.32519	-5.23484	-1.36261
0.016746	-2.32449	-5.23493	-1.36154
0.017413	-2.32421	-5.23532	-1.35941
0.018079	-2.32474	-5.23704	-1.35965
0.018745	-2.32582	-5.23688	-1.35977
0.019411	-2.32679	-5.23602	-1.35828
0.020078	-2.32528	-5.23434	-1.35605
0.020744	-2.32382	-5.23284	-1.35456
0.02141	-2.32365	-5.23108	-1.354
0.022076	-2.32382	-5.22984	-1.35503
0.022743	-2.32408	-5.2291	-1.35433
0.023409	-2.32323	-5.22763	-1.35371
0.024075	-2.32126	-5.22441	-1.35506
0.024741	-2.32146	-5.22254	-1.35381
0.025408	-2.32263	-5.22028	-1.3534
0.026074	-2.32339	-5.21753	-1.35463
0.02674	-2.32421	-5.21631	-1.3548
0.027406	-2.3239	-5.21651	-1.35139
0.028073	-2.32087	-5.21568	-1.35019
0.028739	-2.31907	-5.21467	-1.35102
0.029405	-2.3185	-5.21431	-1.35028
0.030071	-2.31923	-5.21404	-1.34926
0.030738	-2.31831	-5.2146	-1.34908
0.031404	-2.31796	-5.21423	-1.34832
0.03207	-2.31746	-5.21384	-1.34738
0.032737	-2.31745	-5.21198	-1.34652
0.033403	-2.31693	-5.20987	-1.34469
0.034069	-2.31764	-5.20795	-1.34634
0.034735	-2.3178	-5.20606	-1.34657
0.035402	-2.31883	-5.20601	-1.34729
0.036068	-2.31839	-5.20533	-1.34854
0.036734	-2.32125	-5.20428	-1.35111
0.0374	-2.32215	-5.20296	-1.35183
0.038067	-2.32273	-5.2022	-1.3524
0.038733	-2.32263	-5.20308	-1.34808
0.039399	-2.32305	-5.20416	-1.34641
0.040065	-2.32285	-5.20395	-1.34638
0.040732	-2.3247	-5.20414	-1.34489
0.041398	-2.32669	-5.20459	-1.34469
0.042064	-2.32756	-5.20569	-1.3444
0.04273	-2.32687	-5.20747	-1.3437
0.043397	-2.32601	-5.20724	-1.34237
0.044063	-2.32784	-5.20536	-1.34447
0.044729	-2.33241	-5.20349	-1.34259
0.045395	-2.33579	-5.20316	-1.34113
0.046062	-2.33668	-5.20148	-1.34079
0.046728	-2.33621	-5.19886	-1.33857
0.047394	-2.33654	-5.19638	-1.33833
0.048061	-2.33827	-5.19654	-1.33689
0.048727	-2.34055	-5.19423	-1.33544
0.049393	-2.34333	-5.19287	-1.33523
0.050059	-2.34449	-5.19285	-1.33527
0.050726	-2.34558	-5.19185	-1.33381
0.051392	-2.3463	-5.19048	-1.33245
0.052058	-2.34538	-5.18753	-1.33083
0.052724	-2.34415	-5.18601	-1.3304
0.053391	-2.3432	-5.18413	-1.32881
0.054057	-2.34489	-5.18238	-1.32828
0.054723	-2.34541	-5.18132	-1.32688
0.055389	-2.34685	-5.17793	-1.32842
0.056056	-2.34798	-5.17295	-1.32807
0.056722	-2.34918	-5.16945	-1.32656
0.057388	-2.34968	-5.16656	-1.32636
0.058054	-2.34856	-5.16442	-1.3272
0.058721	-2.34936	-5.16195	-1.32531
0.059387	-2.35029	-5.15906	-1.3239
0.060053	-2.35147	-5.15618	-1.32436
0.060719	-2.3509	-5.15304	-1.32271
0.061386	-2.34952	-5.15112	-1.32235
0.062052	-2.34904	-5.15017	-1.32141
0.062718	-2.3494	-5.14826	-1.32118
0.063385	-2.35057	-5.14687	-1.32378
0.064051	-2.35139	-5.1446	-1.32451
0.064717	-2.3511	-5.14149	-1.32569
0.065383	-2.35061	-5.13968	-1.32593
0.06605	-2.34971	-5.13873	-1.32517
0.066716	-2.35001	-5.13714	-1.324
0.067382	-2.35141	-5.13509	-1.32306
0.068048	-2.35125	-5.13314	-1.32257
0.068715	-2.35096	-5.13341	-1.32245
0.069381	-2.35071	-5.13283	-1.32101
0.070047	-2.35104	-5.13254	-1.319
0.070713	-2.35143	-5.13228	-1.31674
0.07138	-2.35245	-5.13093	-1.31809
0.072046	-2.35141	-5.13032	-1.31883
0.072712	-2.35078	-5.12991	-1.31855
0.073378	-2.3514	-5.1294	-1.31765
0.074045	-2.35249	-5.12857	-1.317
0.074711	-2.35337	-5.12683	-1.31529
0.075377	-2.35344	-5.12665	-1.31303
0.076043	-2.35398	-5.12511	-1.31061
0.07671	-2.35516	-5.12354	-1.30987
0.077376	-2.35709	-5.12296	-1.30946
0.078042	-2.35749	-5.12274	-1.30922
0.078709	-2.35824	-5.12076	-1.30709
0.079375	-2.35839	-5.11915	-1.30546
0.080041	-2.35935	-5.11819	-1.30358
0.080707	-2.35892	-5.11842	-1.29991
0.081374	-2.35811	-5.11763	-1.29672
0.08204	-2.35757	-5.11668	-1.29601
0.082706	-2.35827	-5.11583	-1.29543
0.083372	-2.35969	-5.11518	-1.295
0.084039	-2.35989	-5.11422	-1.29414
0.084705	-2.35998	-5.11232	-1.29548
0.085371	-2.35913	-5.11065	-1.29307
0.086037	-2.36101	-5.10938	-1.29321
0.086704	-2.36242	-5.10848	-1.29208
0.08737	-2.36322	-5.10769	-1.29005
0.088036	-2.36307	-5.10889	-1.28719
0.088702	-2.36389	-5.10895	-1.28518
0.089369	-2.3655	-5.10885	-1.28205
0.090035	-2.36483	-5.10844	-1.28012
0.090701	-2.36371	-5.10735	-1.27801
0.091367	-2.36538	-5.10661	-1.27773
0.092034	-2.36603	-5.10448	-1.27896
0.0927	-2.36667	-5.1036	-1.28014
0.093366	-2.36816	-5.10249	-1.27906
0.094033	-2.36678	-5.09936	-1.27798
0.094699	-2.36697	-5.09642	-1.27611
0.095365	-2.36686	-5.09606	-1.27529
0.096031	-2.36685	-5.09412	-1.27202
0.096698	-2.36613	-5.09232	-1.27044
0.097364	-2.36709	-5.09012	-1.2684
0.09803	-2.36921	-5.0894	-1.26789
0.098696	-2.36928	-5.08621	-1.26551
0.099363	-2.36909	-5.08314	-1.2625
0.100029	-2.36808	-5.08175	-1.26141
0.100695	-2.36745	-5.08043	-1.2591
0.101362	-2.36692	-5.08001	-1.2533
0.102028	-2.36915	-5.07684	-1.25274
0.102694	-2.36892	-5.0751	-1.24943
0.10336	-2.36869	-5.07272	-1.24947
0.104027	-2.36801	-5.07044	-1.25089
0.104693	-2.36732	-5.06634	-1.24876
0.105359	-2.36781	-5.06373	-1.24767
0.106025	-2.36656	-5.06171	-1.24712
0.106692	-2.36609	-5.06048	-1.24576
0.107358	-2.3659	-5.06013	-1.24368
0.108024	-2.3642	-5.06015	-1.23982
0.10869	-2.36363	-5.06111	-1.23817
0.109357	-2.36266	-5.06109	-1.23598
0.110023	-2.36268	-5.05907	-1.2337
0.110689	-2.36268	-5.05829	-1.23085
0.111355	-2.36293	-5.0594	-1.2289
0.112022	-2.36239	-5.05932	-1.22762
0.112688	-2.36362	-5.05909	-1.22751
0.113354	-2.36323	-5.05889	-1.22471
0.11402	-2.36312	-5.05766	-1.22412
0.114687	-2.362	-5.05537	-1.22347
0.115353	-2.36192	-5.05526	-1.22247
0.116019	-2.36135	-5.05638	-1.221
0.116686	-2.36135	-5.05436	-1.2189
0.117352	-2.36167	-5.05162	-1.2174
0.118018	-2.36124	-5.04907	-1.21781
0.118684	-2.36065	-5.04741	-1.2149
0.119351	-2.36088	-5.04648	-1.21537
0.120017	-2.36057	-5.04647	-1.21226
0.120683	-2.35937	-5.0457	-1.2099
0.121349	-2.35957	-5.04546	-1.20873
0.122016	-2.3595	-5.04596	-1.20733
0.122682	-2.36083	-5.04716	-1.20561
0.123348	-2.36072	-5.04595	-1.20272
0.124014	-2.36238	-5.04415	-1.20068
0.124681	-2.3628	-5.04174	-1.1999
0.125347	-2.36223	-5.03712	-1.1982
0.126013	-2.36193	-5.03446	-1.19743
0.126679	-2.35989	-5.03295	-1.19617
0.127346	-2.35911	-5.03151	-1.19531
0.128012	-2.35858	-5.0299	-1.19418
0.128678	-2.35771	-5.02837	-1.19279
0.129344	-2.35603	-5.02745	-1.19193
0.130011	-2.35631	-5.0263	-1.1921
0.130677	-2.35588	-5.02623	-1.19103
0.131343	-2.35595	-5.02732	-1.18909
0.13201	-2.35622	-5.0245	-1.18694
0.132676	-2.35619	-5.02297	-1.18612
0.133342	-2.35722	-5.0244	-1.18461
0.134008	-2.35798	-5.02491	-1.18303
0.134675	-2.35963	-5.0245	-1.18075
0.135341	-2.35931	-5.02354	-1.17958
0.136007	-2.35846	-5.02225	-1.17786
0.136673	-2.35695	-5.02098	-1.17892
0.13734	-2.3577	-5.02063	-1.17811
0.138006	-2.35912	-5.02002	-1.17624
0.138672	-2.35983	-5.01848	-1.17436
0.139338	-2.35925	-5.01617	-1.17244
0.140005	-2.35902	-5.01507	-1.17331
0.140671	-2.35815	-5.0134	-1.17263
0.141337	-2.35868	-5.01166	-1.17227
0.142003	-2.35944	-5.01161	-1.16998
0.14267	-2.36044	-5.01133	-1.16693
0.143336	-2.36166	-5.01202	-1.16579
0.144002	-2.36265	-5.01202	-1.16348
0.144668	-2.36134	-5.01006	-1.16061
0.145335	-2.36371	-5.00713	-1.15924
0.146001	-2.36305	-5.00558	-1.15719
0.146667	-2.36056	-5.00452	-1.15532
0.147334	-2.3618	-5.004	-1.15375
0.148	-2.36218	-5.00298	-1.15159
0.148666	-2.36305	-5.00381	-1.1515
0.149332	-2.36329	-5.00259	-1.14955
0.149999	-2.36105	-5.0019	-1.14849
0.150665	-2.35887	-5.00164	-1.14513
0.151331	-2.35913	-5.0018	-1.1438
0.151997	-2.36007	-5.00171	-1.14265
0.152664	-2.36054	-5.00117	-1.14026
0.15333	-2.36192	-4.99905	-1.13582
0.153996	-2.36176	-4.99766	-1.13399
0.154662	-2.36172	-4.9959	-1.13196
0.155329	-2.35898	-4.9944	-1.13072
0.155995	-2.35732	-4.99201	-1.13002
0.156661	-2.35735	-4.99092	-1.12797
0.157327	-2.35632	-4.98984	-1.12778
0.157994	-2.35592	-4.99075	-1.12478
0.15866	-2.35639	-4.99055	-1.12514
0.159326	-2.35707	-4.98985	-1.12477
0.159992	-2.35691	-4.98848	-1.12258
0.160659	-2.35666	-4.98667	-1.12283
0.161325	-2.35681	-4.98524	-1.12303
0.161991	-2.35664	-4.98559	-1.12123
0.162657	-2.35883	-4.98593	-1.12087
0.163324	-2.36065	-4.98506	-1.11739
0.16399	-2.35952	-4.98345	-1.11753
0.164656	-2.35951	-4.9818	-1.11622
0.165323	-2.35897	-4.98113	-1.11322
0.165989	-2.35895	-4.98006	-1.11268
0.166655	-2.35968	-4.97803	-1.11009
0.167321	-2.36073	-4.97705	-1.11069
0.167988	-2.36027	-4.9775	-1.1077
0.168654	-2.3602	-4.97753	-1.10549
0.16932	-2.3594	-4.97599	-1.10498
0.169986	-2.3593	-4.97323	-1.1039
0.170653	-2.35962	-4.97129	-1.10322
0.171319	-2.35934	-4.97004	-1.09981
0.171985	-2.36087	-4.96892	-1.09722
0.172651	-2.36041	-4.96846	-1.09637
0.173318	-2.36087	-4.96845	-1.09506
0.173984	-2.36243	-4.96866	-1.09245
0.17465	-2.36278	-4.96731	-1.08984
0.175316	-2.36208	-4.9659	-1.08759
0.175983	-2.36004	-4.96501	-1.086
0.176649	-2.35982	-4.96462	-1.08363
0.177315	-2.35912	-4.96489	-1.0793
0.177981	-2.35785	-4.96445	-1.07508
0.178648	-2.35589	-4.96306	-1.07076
0.179314	-2.35365	-4.96193	-1.06621
0.17998	-2.3517	-4.96034	-1.06412
0.180647	-2.35007	-4.95765	-1.06167
0.181313	-2.34825	-4.95418	-1.05661
0.181979	-2.34695	-4.95094	-1.05176
0.182645	-2.34549	-4.94792	-1.04739
0.183312	-2.3429	-4.94461	-1.04414
0.183978	-2.34108	-4.94044	-1.04097
0.184644	-2.33901	-4.93619	-1.03889
0.18531	-2.33638	-4.93168	-1.0378
0.185977	-2.33516	-4.92896	-1.03455
0.186643	-2.33261	-4.9288	-1.03112
0.187309	-2.3303	-4.92734	-1.02649
0.187975	-2.3282	-4.92353	-1.02333
0.188642	-2.32457	-4.92076	-1.02022
0.189308	-2.32352	-4.91781	-1.0156
0.189974	-2.32177	-4.91438	-1.01081
0.190641	-2.31844	-4.91013	-1.00603
0.191307	-2.3156	-4.90626	-1.00152
0.191973	-2.31244	-4.90263	-0.997971
0.192639	-2.31132	-4.90026	-0.993319
0.193306	-2.30785	-4.89705	-0.990578
0.193972	-2.30651	-4.89443	-0.988348
0.194638	-2.30649	-4.89183	-0.985663
0.195304	-2.30555	-4.88811	-0.983978
0.195971	-2.30448	-4.8835	-0.982906
0.196637	-2.30482	-4.87993	-0.980389
0.197303	-2.30478	-4.87795	-0.977233
0.197969	-2.30552	-4.8781	-0.97626
0.198636	-2.30423	-4.87725	-0.976363
0.199302	-2.30429	-4.87452	-0.974874
0.199968	-2.30495	-4.87258	-0.971013
0.200634	-2.30388	-4.87071	-0.968411
0.201301	-2.30174	-4.86963	-0.966273
0.201967	-2.30325	-4.86906	-0.96167
0.202633	-2.30254	-4.86946	-0.957791
0.2033	-2.30335	-4.8674	-0.954723
0.203966	-2.30323	-4.86538	-0.952993
0.204632	-2.30297	-4.86528	-0.950467
0.205298	-2.30414	-4.86438	-0.947814
0.205965	-2.30538	-4.86318	-0.945527
0.206631	-2.30556	-4.86276	-0.944853
0.207297	-2.30496	-4.86237	-0.94401
0.207963	-2.30382	-4.86256	-0.944381
0.20863	-2.30268	-4.86137	-0.942911
0.209296	-2.30315	-4.86242	-0.942214
0.209962	-2.30501	-4.86338	-0.939796
0.210628	-2.30464	-4.86296	-0.939194
0.211295	-2.30378	-4.86386	-0.938323
0.211961	-2.30345	-4.86523	-0.937065
0.212627	-2.30367	-4.8663	-0.934627
0.213293	-2.30352	-4.86738	-0.932254
0.21396	-2.30329	-4.86858	-0.930022
0.214626	-2.30307	-4.86863	-0.930099
0.215292	-2.30429	-4.86761	-0.928095
0.215958	-2.30391	-4.86795	-0.926555
0.216625	-2.30527	-4.86958	-0.927363
0.217291	-2.3058	-4.87106	-0.926665
0.217957	-2.30588	-4.87172	-0.925071
0.218624	-2.30536	-4.87086	-0.925175
0.21929	-2.305	-4.86855	-0.925809
0.219956	-2.30505	-4.8675	-0.924524
0.220622	-2.30539	-4.86787	-0.922798
0.221289	-2.30409	-4.86803	-0.921549
0.221955	-2.30431	-4.8684	-0.921368
0.222621	-2.30477	-4.86906	-0.921935
0.223287	-2.30628	-4.86874	-0.920316
0.223954	-2.30874	-4.86829	-0.919134
0.22462	-2.31055	-4.86824	-0.917721
0.225286	-2.31162	-4.869	-0.916049
0.225952	-2.3128	-4.86876	-0.911444
0.226619	-2.31337	-4.86666	-0.908029
0.227285	-2.31507	-4.86501	-0.905358
0.227951	-2.31575	-4.86334	-0.90236
0.228617	-2.31578	-4.86297	-0.89928
0.229284	-2.31636	-4.86351	-0.897507
0.22995	-2.3174	-4.86327	-0.896816
0.230616	-2.31866	-4.86297	-0.896037
0.231282	-2.31779	-4.86322	-0.893512
0.231949	-2.31838	-4.86374	-0.889957
0.232615	-2.31997	-4.86364	-0.887534
0.233281	-2.31951	-4.86218	-0.885548
0.233948	-2.31896	-4.8605	-0.884377
0.234614	-2.31984	-4.85881	-0.883095
0.23528	-2.32088	-4.85876	-0.880748
0.235946	-2.32229	-4.85927	-0.878044
0.236613	-2.32272	-4.85958	-0.876143
0.237279	-2.32226	-4.86037	-0.875742
0.237945	-2.32387	-4.85974	-0.876335
0.238611	-2.32486	-4.85855	-0.87564
0.239278	-2.32444	-4.85814	-0.874371
0.239944	-2.32306	-4.85835	-0.872521
0.24061	-2.32157	-4.85921	-0.871557
0.241276	-2.32138	-4.86162	-0.870567
0.241943	-2.32434	-4.86197	-0.868501
0.242609	-2.32326	-4.85942	-0.867886
0.243275	-2.32526	-4.85915	-0.868581
0.243941	-2.32553	-4.85916	-0.867448
0.244608	-2.32625	-4.85946	-0.86629
0.245274	-2.3272	-4.85883	-0.865937
0.24594	-2.32632	-4.85711	-0.864321
0.246606	-2.3276	-4.85653	-0.862569
0.247273	-2.32832	-4.8564	-0.861349
0.247939	-2.32877	-4.85553	-0.861032
0.248605	-2.32976	-4.85513	-0.860021
0.249272	-2.32879	-4.85593	-0.858676
0.249938	-2.32783	-4.85739	-0.857799
0.250604	-2.33011	-4.85854	-0.85551
0.25127	-2.33082	-4.85906	-0.853012
0.251937	-2.33246	-4.85906	-0.851845
0.252603	-2.3322	-4.86056	-0.850197
0.253269	-2.33288	-4.85947	-0.849161
0.253935	-2.3347	-4.85814	-0.847272
0.254602	-2.33603	-4.85839	-0.844387
0.255268	-2.33545	-4.85786	-0.842334
0.255934	-2.33706	-4.8565	-0.839373
0.2566	-2.33862	-4.85529	-0.837199
0.257267	-2.33941	-4.85231	-0.835275
0.257933	-2.34044	-4.84879	-0.833407
0.258599	-2.33967	-4.84694	-0.832543
0.259265	-2.34061	-4.84756	-0.831317
0.259932	-2.34033	-4.8467	-0.82916
0.260598	-2.3399	-4.84729	-0.829092
0.261264	-2.3399	-4.84728	-0.827623
0.26193	-2.34216	-4.84683	-0.826472
0.262597	-2.34362	-4.84633	-0.825339
0.263263	-2.34413	-4.84774	-0.823971
0.263929	-2.34299	-4.8474	-0.822048
0.264596	-2.34291	-4.84748	-0.819922
0.265262	-2.34298	-4.84723	-0.819392
0.265928	-2.34304	-4.84566	-0.819181
0.266594	-2.34512	-4.84426	-0.81686
0.267261	-2.34442	-4.84297	-0.815645
0.267927	-2.34539	-4.8416	-0.815955
0.268593	-2.34329	-4.84144	-0.815128
0.269259	-2.34358	-4.84095	-0.813399
0.269926	-2.34162	-4.84007	-0.811663
0.270592	-2.34093	-4.83902	-0.809982
0.271258	-2.34165	-4.83814	-0.809508
0.271924	-2.3428	-4.83806	-0.808482
0.272591	-2.3424	-4.83765	-0.808991
0.273257	-2.34194	-4.83739	-0.808157
0.273923	-2.34323	-4.83865	-0.806579
0.274589	-2.34321	-4.83953	-0.80447
0.275256	-2.34285	-4.83769	-0.802888
0.275922	-2.34282	-4.83579	-0.802753
0.276588	-2.3425	-4.83516	-0.802785
0.277254	-2.34281	-4.83459	-0.801467
0.277921	-2.34418	-4.83289	-0.800206
0.278587	-2.34464	-4.82975	-0.798477
0.279253	-2.3451	-4.82719	-0.795992
0.27992	-2.34524	-4.82444	-0.795903
0.280586	-2.3445	-4.82211	-0.795121
0.281252	-2.34504	-4.82122	-0.794239
0.281918	-2.34549	-4.8198	-0.792494
0.282585	-2.34489	-4.81987	-0.78988
0.283251	-2.34404	-4.82009	-0.789055
0.283917	-2.34594	-4.82098	-0.788575
0.284583	-2.34532	-4.82246	-0.787184
0.28525	-2.34696	-4.82278	-0.785661
0.285916	-2.34669	-4.82208	-0.784978
0.286582	-2.34802	-4.82271	-0.784689
0.287248	-2.35094	-4.82452	-0.783873
0.287915	-2.35182	-4.82509	-0.782634
0.288581	-2.35187	-4.82534	-0.781342
0.289247	-2.35205	-4.82566	-0.780248
0.289914	-2.35313	-4.82418	-0.778917
0.29058	-2.3518	-4.82204	-0.777478
0.291246	-2.35206	-4.82286	-0.775836
0.291912	-2.35151	-4.82559	-0.773151
0.292579	-2.35071	-4.82709	-0.770421
0.293245	-2.35141	-4.82714	-0.768862
0.293911	-2.35154	-4.82561	-0.767426
0.294577	-2.35152	-4.8255	-0.765162
0.295244	-2.34821	-4.82795	-0.763286
0.29591	-2.34749	-4.8307	-0.762058
0.296576	-2.34591	-4.83134	-0.759353
0.297242	-2.34716	-4.8299	-0.756675
0.297909	-2.3485	-4.82911	-0.754826
0.298575	-2.34905	-4.82944	-0.754625
0.299241	-2.34813	-4.82929	-0.754316
0.299907	-2.35026	-4.8286	-0.752291
0.300574	-2.34783	-4.82691	-0.750331
0.30124	-2.34909	-4.82522	-0.748422
0.301906	-2.34963	-4.82376	-0.746985
0.302572	-2.35034	-4.82339	-0.74507
0.303239	-2.35093	-4.82165	-0.74243
0.303905	-2.34791	-4.82009	-0.739685
0.304571	-2.34504	-4.81926	-0.73679
0.305238	-2.34535	-4.81847	-0.733776
0.305904	-2.3469	-4.81821	-0.729838
0.30657	-2.34591	-4.81945	-0.726666
0.307236	-2.34724	-4.82052	-0.724884
0.307903	-2.34709	-4.81975	-0.724772
0.308569	-2.34714	-4.81949	-0.724733
0.309235	-2.35253	-4.81858	-0.72295
0.309901	-2.35324	-4.81819	-0.72141
0.310568	-2.35351	-4.81935	-0.720091
0.311234	-2.35335	-4.819	-0.720025
0.3119	-2.35417	-4.81815	-0.719156
0.312566	-2.35588	-4.81726	-0.718696
0.313233	-2.356	-4.81782	-0.717619
0.313899	-2.3556	-4.81759	-0.71568
0.314565	-2.35605	-4.8174	-0.713232
0.315231	-2.35565	-4.81674	-0.709686
0.315898	-2.3564	-4.81621	-0.706327
0.316564	-2.35436	-4.81545	-0.705402
0.31723	-2.35248	-4.81648	-0.703189
0.317896	-2.35249	-4.81666	-0.700623
0.318563	-2.35154	-4.81697	-0.699126
0.319229	-2.35162	-4.81636	-0.698398
0.319895	-2.35165	-4.8161	-0.697647
0.320562	-2.35376	-4.81666	-0.695311
0.321228	-2.35489	-4.81652	-0.692675
0.321894	-2.35248	-4.81656	-0.691746
0.32256	-2.35204	-4.817	-0.691744
0.323227	-2.35174	-4.81676	-0.691972
0.323893	-2.35082	-4.8151	-0.691081
0.324559	-2.35072	-4.81363	-0.68962
0.325225	-2.35205	-4.81196	-0.688413
0.325892	-2.34846	-4.81105	-0.686452
0.326558	-2.34802	-4.81071	-0.683752
0.327224	-2.34933	-4.81048	-0.680553
0.32789	-2.35049	-4.81084	-0.677872
0.328557	-2.35196	-4.81038	-0.677007
0.329223	-2.35219	-4.81112	-0.675794
0.329889	-2.35435	-4.81054	-0.675772
0.330555	-2.355	-4.80906	-0.674397
0.331222	-2.35448	-4.80848	-0.674173
0.331888	-2.35539	-4.80806	-0.673554
0.332554	-2.35701	-4.80812	-0.673386
0.33322	-2.35798	-4.80758	-0.670636
0.333887	-2.3609	-4.80618	-0.667731
0.334553	-2.361	-4.80584	-0.666827
0.335219	-2.36121	-4.80677	-0.666153
0.335886	-2.36187	-4.80702	-0.664524
0.336552	-2.36307	-4.80729	-0.662917
0.337218	-2.36371	-4.80673	-0.662213
0.337884	-2.3651	-4.80512	-0.662739
0.338551	-2.36726	-4.80468	-0.661282
0.339217	-2.36784	-4.80422	-0.658584
0.339883	-2.36802	-4.80345	-0.657024
0.340549	-2.36913	-4.80304	-0.655617
0.341216	-2.37039	-4.80236	-0.653588
0.341882	-2.37073	-4.80245	-0.651219
0.342548	-2.37074	-4.80326	-0.649985
0.343214	-2.36908	-4.80418	-0.649538
0.343881	-2.36808	-4.80334	-0.648399
0.344547	-2.36708	-4.80274	-0.647071
0.345213	-2.36757	-4.8028	-0.645463
0.345879	-2.36763	-4.80114	-0.642038
0.346546	-2.36649	-4.80167	-0.63728
0.347212	-2.36708	-4.80347	-0.634446
0.347878	-2.36814	-4.80302	-0.63229
0.348544	-2.36782	-4.80172	-0.630747
0.349211	-2.36777	-4.80076	-0.629458
0.349877	-2.36763	-4.80099	-0.627946
0.350543	-2.36725	-4.8016	-0.627071
0.35121	-2.36633	-4.80189	-0.623955
0.351876	-2.36577	-4.80188	-0.620335
0.352542	-2.36691	-4.80167	-0.617893
0.353208	-2.36658	-4.80178	-0.615948
0.353875	-2.36445	-4.80232	-0.614705
0.354541	-2.36387	-4.80341	-0.612948
0.355207	-2.36383	-4.80299	-0.611778
0.355873	-2.36335	-4.80209	-0.609927
0.35654	-2.36325	-4.80291	-0.606673
0.357206	-2.36306	-4.80471	-0.604136
0.357872	-2.36316	-4.80649	-0.601999
0.358538	-2.3602	-4.80688	-0.599635
0.359205	-2.36021	-4.80556	-0.597393
0.359871	-2.36143	-4.80332	-0.594114
0.360537	-2.36125	-4.8026	-0.590841
0.361203	-2.361	-4.80176	-0.589085
0.36187	-2.36183	-4.80149	-0.586525
0.362536	-2.36137	-4.80228	-0.584547
0.363202	-2.36156	-4.80199	-0.584125
0.363868	-2.36114	-4.80107	-0.5834
0.364535	-2.36186	-4.80119	-0.581031
0.365201	-2.36077	-4.8011	-0.577619
0.365867	-2.36056	-4.80125	-0.575228
0.366534	-2.36044	-4.8014	-0.573153
0.3672	-2.35924	-4.801	-0.571144
0.367866	-2.35974	-4.80001	-0.568875
0.368532	-2.36019	-4.79955	-0.567806
0.369199	-2.35942	-4.79952	-0.565754
0.369865	-2.35989	-4.79918	-0.563373
0.370531	-2.36009	-4.79946	-0.56087
0.371197	-2.35979	-4.80012	-0.559467
0.371864	-2.35854	-4.80045	-0.558052
0.37253	-2.35961	-4.80023	-0.557198
0.373196	-2.36104	-4.7995	-0.554794
0.373863	-2.36251	-4.7988	-0.553009
0.374529	-2.36286	-4.79884	-0.552003
0.375195	-2.36483	-4.79935	-0.551445
0.375861	-2.36483	-4.8	-0.550706
0.376528	-2.36484	-4.8007	-0.549963
0.377194	-2.36382	-4.80067	-0.549218
0.37786	-2.36453	-4.80064	-0.547522
0.378526	-2.36324	-4.80062	-0.546423
0.379193	-2.36347	-4.79917	-0.545679
0.379859	-2.36325	-4.79711	-0.544393
0.380525	-2.36413	-4.79727	-0.542879
0.381191	-2.363	-4.79644	-0.542947
0.381858	-2.36406	-4.79619	-0.542581
0.382524	-2.36467	-4.79765	-0.541694
0.38319	-2.36774	-4.79615	-0.540221
0.383856	-2.36908	-4.79439	-0.539984
0.384523	-2.36912	-4.79271	-0.540458
0.385189	-2.36911	-4.7922	-0.538765
0.385855	-2.36865	-4.79257	-0.538275
0.386521	-2.36874	-4.79208	-0.537941
0.387188	-2.37049	-4.79245	-0.537038
0.387854	-2.37148	-4.7922	-0.535554
0.38852	-2.37241	-4.79113	-0.534185
0.389187	-2.37238	-4.79115	-0.531967
0.389853	-2.37098	-4.79194	-0.52943
0.390519	-2.36916	-4.7913	-0.528208
0.391185	-2.3698	-4.78904	-0.525222
0.391852	-2.3686	-4.78736	-0.521804
0.392518	-2.36822	-4.78684	-0.519609
0.393184	-2.36763	-4.78721	-0.519588
0.39385	-2.36886	-4.78776	-0.518901
0.394517	-2.36834	-4.78783	-0.517146
0.395183	-2.36888	-4.78726	-0.515517
0.395849	-2.36762	-4.78678	-0.514284
0.396515	-2.36786	-4.78712	-0.511337
0.397182	-2.3676	-4.78678	-0.507152
0.397848	-2.36628	-4.78831	-0.503764
0.398514	-2.36531	-4.78803	-0.501098
0.39918	-2.3637	-4.78579	-0.499193
0.399847	-2.36223	-4.78516	-0.496849
0.400513	-2.36411	-4.78575	-0.495193
0.401179	-2.3648	-4.78548	-0.492701
0.401845	-2.36491	-4.78363	-0.48967
0.402512	-2.36577	-4.78189	-0.486958
0.403178	-2.36552	-4.78074	-0.484252
0.403844	-2.36549	-4.77896	-0.480845
0.40451	-2.36551	-4.77714	-0.477852
0.405177	-2.36573	-4.77688	-0.475429
0.405843	-2.36399	-4.77705	-0.474827
0.406509	-2.36447	-4.77628	-0.475134
0.407176	-2.36668	-4.77656	-0.474146
0.407842	-2.36701	-4.77733	-0.473238
0.408508	-2.36828	-4.77717	-0.472069
0.409174	-2.36913	-4.77666	-0.469174
0.409841	-2.37101	-4.77644	-0.466526
0.410507	-2.37158	-4.77562	-0.464711
0.411173	-2.37184	-4.77511	-0.463795
0.411839	-2.37137	-4.77661	-0.462002
0.412506	-2.37265	-4.77734	-0.459143
0.413172	-2.37363	-4.77744	-0.458791
0.413838	-2.37271	-4.77638	-0.458349
0.414504	-2.3738	-4.77459	-0.457095
0.415171	-2.37479	-4.77433	-0.454636
0.415837	-2.37645	-4.77459	-0.451568
0.416503	-2.37959	-4.77552	-0.448594
0.417169	-2.3783	-4.77618	-0.446068
0.417836	-2.37793	-4.77685	-0.4455
0.418502	-2.37857	-4.7772	-0.445113
0.419168	-2.37626	-4.77785	-0.443951
0.419834	-2.37548	-4.77841	-0.443755
0.420501	-2.37386	-4.7787	-0.443045
0.421167	-2.37339	-4.77859	-0.441836
0.421833	-2.37401	-4.77845	-0.439651
0.4225	-2.37408	-4.77878	-0.436235
0.423166	-2.37249	-4.77903	-0.433227
0.423832	-2.37261	-4.77871	-0.430549
0.424498	-2.37158	-4.77875	-0.42749
0.425165	-2.3718	-4.77958	-0.426547
0.425831	-2.37172	-4.78079	-0.425567
0.426497	-2.37083	-4.7814	-0.423912
0.427163	-2.37066	-4.78118	-0.423106
0.42783	-2.37029	-4.78098	-0.42091
0.428496	-2.37013	-4.77984	-0.419285
0.429162	-2.36853	-4.77912	-0.417941
0.429828	-2.36729	-4.77864	-0.415547
0.430495	-2.36635	-4.77822	-0.412242
0.431161	-2.36687	-4.77986	-0.410185
0.431827	-2.36654	-4.78043	-0.408437
0.432493	-2.36631	-4.77991	-0.407118
0.43316	-2.36332	-4.77985	-0.405977
0.433826	-2.36354	-4.77913	-0.403897
0.434492	-2.3653	-4.78037	-0.400842
0.435158	-2.36413	-4.78156	-0.398251
0.435825	-2.36723	-4.78188	-0.396399
0.436491	-2.36809	-4.78115	-0.393266
0.437157	-2.36876	-4.78124	-0.392407
0.437824	-2.36827	-4.78171	-0.390383
0.43849	-2.36707	-4.78268	-0.388592
0.439156	-2.36738	-4.7816	-0.387182
0.439822	-2.368	-4.78022	-0.384937
0.440489	-2.36672	-4.78031	-0.38347
0.441155	-2.36518	-4.78141	-0.382689
0.441821	-2.36563	-4.78125	-0.381503
0.442487	-2.36577	-4.77928	-0.379174
0.443154	-2.36539	-4.77803	-0.375531
0.44382	-2.366	-4.77704	-0.371747
0.444486	-2.36615	-4.77625	-0.369307
0.445152	-2.3671	-4.77601	-0.367234
0.445819	-2.36698	-4.77651	-0.365643
0.446485	-2.36723	-4.77646	-0.363271
0.447151	-2.3678	-4.77611	-0.361578
0.447817	-2.36809	-4.77618	-0.35962
0.448484	-2.36917	-4.7775	-0.35731
0.44915	-2.36878	-4.77882	-0.355996
0.449816	-2.36994	-4.77831	-0.354235
0.450482	-2.36897	-4.77753	-0.352978
0.451149	-2.36717	-4.77622	-0.350488
0.451815	-2.3675	-4.77473	-0.348046
0.452481	-2.36595	-4.77403	-0.345572
0.453148	-2.36647	-4.77329	-0.342451
0.453814	-2.36833	-4.77235	-0.338888
0.45448	-2.36813	-4.7713	-0.336087
0.455146	-2.36858	-4.77048	-0.334512
0.455813	-2.36839	-4.7696	-0.331811
0.456479	-2.37008	-4.77029	-0.328933
0.457145	-2.37014	-4.77023	-0.326321
0.457811	-2.37078	-4.76823	-0.323896
0.458478	-2.37112	-4.76624	-0.321039
0.459144	-2.37057	-4.76658	-0.318058
0.45981	-2.37154	-4.76802	-0.317007
0.460476	-2.37107	-4.76912	-0.314771
0.461143	-2.37138	-4.76944	-0.31214
0.461809	-2.37043	-4.7688	-0.30901
0.462475	-2.37171	-4.76922	-0.305553
0.463142	-2.37256	-4.77026	-0.303621
0.463808	-2.37432	-4.77017	-0.301325
0.464474	-2.37482	-4.76944	-0.299869
0.46514	-2.37506	-4.76615	-0.298429
0.465807	-2.37449	-4.76379	-0.297516
0.466473	-2.37333	-4.76357	-0.296882
0.467139	-2.37331	-4.76401	-0.295831
0.467805	-2.372	-4.76492	-0.294712
0.468472	-2.37242	-4.76546	-0.292503
0.469138	-2.3742	-4.76621	-0.290557
0.469804	-2.37512	-4.76741	-0.289671
0.47047	-2.37429	-4.76784	-0.288745
0.471137	-2.37511	-4.76812	-0.287504
0.471803	-2.37425	-4.76841	-0.285672
0.472469	-2.37499	-4.76788	-0.283951
0.473135	-2.37386	-4.76677	-0.282586
0.473802	-2.37417	-4.76471	-0.282286
0.474468	-2.37409	-4.76415	-0.280494
0.475134	-2.37384	-4.76618	-0.279002
0.475801	-2.37478	-4.76566	-0.278495
0.476467	-2.37372	-4.76402	-0.27626
0.477133	-2.37334	-4.76463	-0.273536
0.477799	-2.374	-4.76594	-0.270895
0.478466	-2.37376	-4.76575	-0.269245
0.479132	-2.37416	-4.76505	-0.266658
0.479798	-2.37308	-4.76555	-0.265243
0.480464	-2.37285	-4.76651	-0.264468
0.481131	-2.37293	-4.7666	-0.26281
0.481797	-2.37169	-4.76716	-0.261245
0.482463	-2.37261	-4.7692	-0.258545
0.483129	-2.37081	-4.77052	-0.255375
0.483796	-2.37096	-4.77119	-0.253227
0.484462	-2.37241	-4.77019	-0.252264
0.485128	-2.37171	-4.76938	-0.251826
0.485794	-2.37145	-4.7694	-0.249616
0.486461	-2.37159	-4.76767	-0.247428
0.487127	-2.37127	-4.76826	-0.244907
0.487793	-2.37131	-4.76856	-0.240489
0.488459	-2.37312	-4.7675	-0.236798
0.489126	-2.37408	-4.76825	-0.234923
0.489792	-2.37263	-4.76844	-0.233854
0.490458	-2.37459	-4.7686	-0.230882
0.491125	-2.37541	-4.77062	-0.228962
0.491791	-2.37665	-4.77018	-0.227196
0.492457	-2.3753	-4.76964	-0.223305
0.493123	-2.37478	-4.76927	-0.220328
0.49379	-2.37574	-4.76722	-0.219942
0.494456	-2.37555	-4.76656	-0.219825
0.495122	-2.3775	-4.76636	-0.219308
0.495788	-2.37671	-4.76773	-0.219168
0.496455	-2.37727	-4.76567	-0.217999
0.497121	-2.37467	-4.76555	-0.21553
0.497787	-2.37392	-4.76565	-0.214056
0.498453	-2.37358	-4.76671	-0.211595
0.49912	-2.37226	-4.76621	-0.211132
0.499786	-2.374	-4.76584	-0.210731
0.500452	-2.37473	-4.7648	-0.208896
0.501118	-2.37484	-4.76426	-0.207029
0.501785	-2.37518	-4.76349	-0.205216
0.502451	-2.3757	-4.76367	-0.203202
0.503117	-2.3757	-4.76469	-0.20215
0.503783	-2.37622	-4.76524	-0.199859
0.50445	-2.37581	-4.7646	-0.19833
0.505116	-2.37556	-4.76497	-0.19832
0.505782	-2.37553	-4.76604	-0.197744
0.506449	-2.37748	-4.76842	-0.196703
0.507115	-2.37562	-4.76983	-0.194117
0.507781	-2.37441	-4.76967	-0.191485
0.508447	-2.37401	-4.76832	-0.188396
0.509114	-2.37582	-4.76826	-0.186591
0.50978	-2.37779	-4.76982	-0.185606
0.510446	-2.37839	-4.77138	-0.183942
0.511112	-2.37837	-4.77182	-0.180779
0.511779	-2.37796	-4.77109	-0.178105
0.512445	-2.37795	-4.76872	-0.175856
0.513111	-2.37789	-4.76878	-0.173218
0.513777	-2.37873	-4.76839	-0.170266
0.514444	-2.38064	-4.76806	-0.168144
0.51511	-2.38129	-4.76829	-0.166049
0.515776	-2.38298	-4.76991	-0.161343
0.516442	-2.38449	-4.77115	-0.158366
0.517109	-2.38571	-4.77162	-0.155818
0.517775	-2.38689	-4.77221	-0.152231
0.518441	-2.38746	-4.7734	-0.149186
0.519107	-2.38674	-4.77313	-0.146693
0.519774	-2.38432	-4.77219	-0.144572
0.52044	-2.3839	-4.77101	-0.143906
0.521106	-2.3838	-4.77063	-0.143227
0.521773	-2.38415	-4.76938	-0.141441
0.522439	-2.38506	-4.76749	-0.138361
0.523105	-2.38498	-4.76527	-0.134991
0.523771	-2.38318	-4.76414	-0.132477
0.524438	-2.38369	-4.76563	-0.130383
0.525104	-2.38393	-4.76808	-0.128478
0.52577	-2.3843	-4.76803	-0.126172
0.526436	-2.3839	-4.76699	-0.123335
0.527103	-2.38408	-4.76654	-0.121082
0.527769	-2.38498	-4.76558	-0.119488
0.528435	-2.38611	-4.76582	-0.116582
0.529101	-2.38781	-4.76752	-0.113496
0.529768	-2.38928	-4.76827	-0.111269
0.530434	-2.38984	-4.76824	-0.109491
0.5311	-2.38837	-4.76775	-0.106169
0.531766	-2.3879	-4.76655	-0.103101
0.532433	-2.38834	-4.76526	-0.101215
0.533099	-2.38655	-4.76494	-0.098308
0.533765	-2.38428	-4.76498	-0.095374
0.534431	-2.38314	-4.76538	-0.09295
0.535098	-2.38395	-4.76417	-0.090659
0.535764	-2.3834	-4.76281	-0.088575
0.53643	-2.38345	-4.76178	-0.08573
0.537097	-2.38382	-4.76184	-0.082051
0.537763	-2.38498	-4.76208	-0.078656
0.538429	-2.38434	-4.76476	-0.075641
0.539095	-2.38276	-4.76511	-0.072211
0.539762	-2.3828	-4.76576	-0.07006
0.540428	-2.3865	-4.76752	-0.069651
0.541094	-2.38755	-4.76701	-0.068733
0.54176	-2.38719	-4.76412	-0.067037
0.542427	-2.38541	-4.76396	-0.066302
0.543093	-2.38487	-4.76426	-0.066107
0.543759	-2.38421	-4.7644	-0.064455
0.544425	-2.38399	-4.76349	-0.062107
0.545092	-2.38098	-4.7635	-0.058732
0.545758	-2.38121	-4.76288	-0.056706
0.546424	-2.38163	-4.76242	-0.055008
0.54709	-2.38218	-4.76232	-0.053913
0.547757	-2.38041	-4.7632	-0.053201
0.548423	-2.38008	-4.7648	-0.051716
0.549089	-2.37871	-4.76331	-0.049228
0.549755	-2.38022	-4.76285	-0.045664
0.550422	-2.38061	-4.76238	-0.043519
0.551088	-2.38279	-4.76145	-0.042504
0.551754	-2.38087	-4.7613	-0.041584
0.552421	-2.38184	-4.76223	-0.040305
0.553087	-2.38239	-4.76343	-0.038254
0.553753	-2.38175	-4.76299	-0.036737
0.554419	-2.37961	-4.76309	-0.035167
0.555086	-2.38211	-4.76185	-0.032716
0.555752	-2.38032	-4.76215	-0.031898
0.556418	-2.37925	-4.76082	-0.030809
0.557084	-2.37826	-4.76012	-0.028106
0.557751	-2.37772	-4.75998	-0.025584
0.558417	-2.37844	-4.76007	-0.025738
0.559083	-2.37899	-4.75965	-0.024788
0.559749	-2.37909	-4.75954	-0.021896
0.560416	-2.37906	-4.75861	-0.018384
0.561082	-2.37995	-4.75998	-0.016009
0.561748	-2.38228	-4.76128	-0.015195
0.562415	-2.38161	-4.76165	-0.014536
0.563081	-2.38183	-4.76138	-0.013598
0.563747	-2.38175	-4.76119	-0.011179
0.564413	-2.3833	-4.76176	-0.008987
0.56508	-2.38398	-4.7622	-0.0082
0.565746	-2.38492	-4.76387	-0.006996
0.566412	-2.38472	-4.76314	-0.006067
0.567078	-2.3837	-4.76173	-0.004646
0.567745	-2.38338	-4.76275	-0.002599
0.568411	-2.38379	-4.76377	0.000694
0.569077	-2.38319	-4.76383	0.003734
0.569743	-2.38438	-4.76398	0.006361
0.57041	-2.38348	-4.7643	0.008856
0.571076	-2.38428	-4.76357	0.01084
0.571742	-2.38284	-4.76304	0.013147
0.572408	-2.38451	-4.76223	0.015883
0.573075	-2.38678	-4.76297	0.017772
0.573741	-2.38844	-4.76316	0.020678
0.574407	-2.38892	-4.76262	0.023453
0.575073	-2.38909	-4.76319	0.027246
0.57574	-2.38983	-4.7639	0.030372
0.576406	-2.39046	-4.76482	0.032118
0.577072	-2.39184	-4.76653	0.033276
0.577739	-2.39064	-4.7668	0.036214
0.578405	-2.38864	-4.76698	0.039954
0.579071	-2.3887	-4.76654	0.042927
0.579737	-2.38778	-4.76723	0.044941
0.580404	-2.388	-4.7675	0.046032
0.58107	-2.38872	-4.76549	0.047901
0.581736	-2.38896	-4.76367	0.050135
0.582402	-2.38849	-4.76305	0.053189
0.583069	-2.39142	-4.76507	0.055782
0.583735	-2.39387	-4.76734	0.057523
0.584401	-2.39257	-4.7664	0.060184
0.585067	-2.39121	-4.76657	0.063317
0.585734	-2.39178	-4.76857	0.065517
0.5864	-2.39085	-4.76907	0.067664
0.587066	-2.39172	-4.76885	0.070889
0.587732	-2.39172	-4.77047	0.073418
0.588399	-2.39176	-4.7719	0.074732
0.589065	-2.39087	-4.77403	0.076544
0.589731	-2.38904	-4.77509	0.079764
0.590397	-2.3872	-4.77171	0.08224
0.591064	-2.38562	-4.77205	0.084594
0.59173	-2.3844	-4.77345	0.086866
0.592396	-2.38286	-4.77172	0.089437
0.593063	-2.38358	-4.77157	0.092806
0.593729	-2.38406	-4.76968	0.095115
0.594395	-2.38624	-4.76924	0.09629
0.595061	-2.38741	-4.76837	0.097237
0.595728	-2.38751	-4.76724	0.099571
0.596394	-2.38769	-4.76747	0.103675
0.59706	-2.38749	-4.7679	0.107414
0.597726	-2.38647	-4.76891	0.110987
0.598393	-2.387	-4.76934	0.114071
0.599059	-2.38705	-4.76985	0.115006
0.599725	-2.38429	-4.76965	0.116965
0.600391	-2.38407	-4.76801	0.120686
0.601058	-2.38497	-4.76977	0.122707
0.601724	-2.38795	-4.77014	0.123425
0.60239	-2.38842	-4.769	0.12567
0.603056	-2.38917	-4.76879	0.12907
0.603723	-2.38921	-4.76905	0.131351
0.604389	-2.38956	-4.77034	0.134266
0.605055	-2.38985	-4.76925	0.13758
0.605721	-2.39054	-4.76809	0.141315
0.606388	-2.3918	-4.76781	0.143799
0.607054	-2.39164	-4.76847	0.145467
0.60772	-2.39464	-4.76671	0.148099
0.608387	-2.39459	-4.76627	0.150405
0.609053	-2.39397	-4.76896	0.153356
0.609719	-2.39223	-4.76987	0.155336
0.610385	-2.39085	-4.7695	0.157608
0.611052	-2.3901	-4.76838	0.159478
0.611718	-2.39089	-4.7691	0.162013
0.612384	-2.39018	-4.77031	0.164039
0.61305	-2.39073	-4.77004	0.165776
0.613717	-2.38838	-4.76936	0.167711
0.614383	-2.38953	-4.7683	0.170566
0.615049	-2.38978	-4.76831	0.173382
0.615715	-2.38983	-4.76885	0.176012
0.616382	-2.39171	-4.76736	0.178857
0.617048	-2.39251	-4.76736	0.180998
0.617714	-2.39288	-4.7659	0.184077
0.61838	-2.39106	-4.76568	0.186149
0.619047	-2.39037	-4.76506	0.186967
0.619713	-2.39058	-4.76471	0.187684
0.620379	-2.39037	-4.76393	0.188661
0.621045	-2.3896	-4.76265	0.188639
0.621712	-2.38977	-4.76401	0.189425
0.622378	-2.39032	-4.76447	0.190296
0.623044	-2.39182	-4.76502	0.191487
0.623711	-2.39196	-4.7662	0.192439
0.624377	-2.39031	-4.76653	0.194236
0.625043	-2.3891	-4.76562	0.196601
0.625709	-2.38906	-4.76376	0.198256
0.626376	-2.39008	-4.76336	0.199725
0.627042	-2.39017	-4.76452	0.202372
0.627708	-2.38933	-4.76522	0.204633
0.628374	-2.38893	-4.76517	0.205636
0.629041	-2.38961	-4.7653	0.206827
0.629707	-2.38976	-4.76403	0.208503
0.630373	-2.39111	-4.76428	0.21023
0.631039	-2.39044	-4.7648	0.211283
0.631706	-2.38941	-4.76385	0.212404
0.632372	-2.39002	-4.76392	0.214811
0.633038	-2.38808	-4.76464	0.217198
0.633704	-2.38753	-4.76396	0.218797
0.634371	-2.38751	-4.76363	0.219994
0.635037	-2.38859	-4.76376	0.22236
0.635703	-2.38873	-4.76328	0.224857
0.636369	-2.39075	-4.76344	0.228053
0.637036	-2.39074	-4.76362	0.229728
0.637702	-2.39026	-4.76249	0.232955
0.638368	-2.38867	-4.76166	0.236306
0.639035	-2.38736	-4.76201	0.238462
0.639701	-2.38488	-4.76167	0.241356
0.640367	-2.38546	-4.76124	0.244654
0.641033	-2.38633	-4.76154	0.247954
0.6417	-2.388	-4.76187	0.250748
0.642366	-2.39006	-4.76105	0.253184
0.643032	-2.38978	-4.76249	0.255348
0.643698	-2.38971	-4.76227	0.25834
0.644365	-2.39002	-4.763	0.262991
0.645031	-2.38976	-4.76333	0.267751
0.645697	-2.38933	-4.76222	0.271855
0.646363	-2.38797	-4.7641	0.274722
0.64703	-2.38805	-4.76397	0.275912
0.647696	-2.38916	-4.76284	0.276989
0.648362	-2.38917	-4.76391	0.278392
0.649029	-2.38763	-4.76335	0.280303
0.649695	-2.38892	-4.76142	0.282712
0.650361	-2.38807	-4.7611	0.284807
0.651027	-2.38766	-4.7625	0.287409
0.651694	-2.38717	-4.76074	0.290571
0.65236	-2.38491	-4.76066	0.293052
0.653026	-2.38373	-4.76055	0.295175
0.653692	-2.38539	-4.76182	0.297779
0.654359	-2.38606	-4.76193	0.299912
0.655025	-2.38721	-4.76212	0.302048
0.655691	-2.38594	-4.76184	0.305808
0.656357	-2.3874	-4.76279	0.309045
0.657024	-2.38538	-4.76316	0.312057
0.65769	-2.38491	-4.76385	0.314919
0.658356	-2.38464	-4.7646	0.316618
0.659022	-2.3849	-4.76468	0.319363
0.659689	-2.38431	-4.76397	0.323364
0.660355	-2.38381	-4.76321	0.328402
0.661021	-2.38309	-4.76198	0.329315
0.661687	-2.38246	-4.76104	0.331187
0.662354	-2.38306	-4.7611	0.335431
0.66302	-2.38379	-4.76224	0.339172
0.663686	-2.38257	-4.76315	0.342289
0.664353	-2.38125	-4.7641	0.348137
0.665019	-2.3827	-4.76405	0.352153
0.665685	-2.38251	-4.76333	0.354457
0.666351	-2.38107	-4.76421	0.356728
0.667018	-2.38197	-4.76509	0.359824
0.667684	-2.38282	-4.76581	0.362678
0.66835	-2.38363	-4.76748	0.363699
0.669016	-2.38664	-4.76713	0.367741
0.669683	-2.38572	-4.76802	0.370652
0.670349	-2.3854	-4.76681	0.37363
0.671015	-2.38635	-4.76626	0.37731
0.671681	-2.38535	-4.76666	0.379976
0.672348	-2.38582	-4.76688	0.382475
0.673014	-2.38576	-4.76738	0.38604
0.67368	-2.3867	-4.76818	0.388
0.674346	-2.38727	-4.76767	0.38961
0.675013	-2.38615	-4.76584	0.393173
0.675679	-2.38544	-4.76647	0.396835
0.676345	-2.38596	-4.76604	0.397833
0.677011	-2.38616	-4.76637	0.397348
0.677678	-2.38722	-4.76723	0.398266
0.678344	-2.38807	-4.76855	0.399783
0.67901	-2.38791	-4.76956	0.400422
0.679677	-2.38777	-4.76996	0.402912
0.680343	-2.38933	-4.77012	0.406037
0.681009	-2.39146	-4.77033	0.407516
0.681675	-2.39145	-4.77058	0.409937
0.682342	-2.39115	-4.77019	0.411804
0.683008	-2.39195	-4.77045	0.413487
0.683674	-2.39303	-4.77033	0.415434
0.68434	-2.39263	-4.77015	0.41839
0.685007	-2.39158	-4.77111	0.422181
0.685673	-2.39012	-4.77208	0.422771
0.686339	-2.39045	-4.77172	0.42372
0.687005	-2.38843	-4.77347	0.426995
0.687672	-2.38655	-4.77574	0.429419
0.688338	-2.38769	-4.77631	0.432073
0.689004	-2.38792	-4.77537	0.43291
0.68967	-2.38992	-4.7742	0.434377
0.690337	-2.39071	-4.7752	0.438385
0.691003	-2.39237	-4.77676	0.440982
0.691669	-2.39461	-4.77827	0.442212
0.692335	-2.39539	-4.77787	0.443369
0.693002	-2.3953	-4.7778	0.446171
0.693668	-2.39569	-4.77972	0.45014
0.694334	-2.39596	-4.78135	0.454035
0.695001	-2.39667	-4.78075	0.456
0.695667	-2.39542	-4.7806	0.458319
0.696333	-2.39573	-4.77773	0.460231
0.696999	-2.39605	-4.77689	0.46198
0.697666	-2.39473	-4.7762	0.463631
0.698332	-2.3948	-4.7751	0.46597
0.698998	-2.39706	-4.77585	0.46962
0.699664	-2.39779	-4.77617	0.472993
0.700331	-2.39695	-4.77562	0.476532
0.700997	-2.39588	-4.77523	0.479225
0.701663	-2.39627	-4.77379	0.481251
0.702329	-2.39562	-4.77347	0.48524
0.702996	-2.39482	-4.77203	0.489039
0.703662	-2.39693	-4.77083	0.491178
0.704328	-2.39663	-4.76941	0.49278
0.704994	-2.39587	-4.76835	0.494762
0.705661	-2.3966	-4.76822	0.497408
0.706327	-2.39408	-4.76943	0.498985
0.706993	-2.3933	-4.76662	0.501866
0.707659	-2.39213	-4.76555	0.506255
0.708326	-2.39043	-4.76517	0.510016
0.708992	-2.39056	-4.765	0.513125
0.709658	-2.39153	-4.76749	0.515837
0.710325	-2.39129	-4.76665	0.517464
0.710991	-2.39063	-4.76586	0.518487
0.711657	-2.39096	-4.76575	0.522269
0.712323	-2.39303	-4.76442	0.525589
0.71299	-2.39372	-4.76432	0.527911
0.713656	-2.39132	-4.7635	0.531324
0.714322	-2.39067	-4.76321	0.536732
0.714988	-2.39003	-4.76446	0.54
0.715655	-2.38855	-4.7654	0.543683
0.716321	-2.38759	-4.76612	0.546566
0.716987	-2.38804	-4.76583	0.54914
0.717653	-2.38997	-4.76546	0.551679
0.71832	-2.39147	-4.76553	0.5556
0.718986	-2.39142	-4.76642	0.558632
0.719652	-2.39242	-4.76682	0.561801
0.720318	-2.39245	-4.76548	0.563951
0.720985	-2.39317	-4.7661	0.567488
0.721651	-2.39466	-4.76513	0.570474
0.722317	-2.39408	-4.76349	0.573651
0.722983	-2.39526	-4.76237	0.577613
0.72365	-2.39679	-4.76341	0.578929
0.724316	-2.39793	-4.76418	0.580276
0.724982	-2.39925	-4.76362	0.582005
0.725649	-2.40008	-4.76272	0.586087
0.726315	-2.39906	-4.76067	0.589146
0.726981	-2.39915	-4.76032	0.592274
0.727647	-2.40006	-4.75951	0.596462
0.728314	-2.40026	-4.75975	0.599907
0.72898	-2.40048	-4.76048	0.602345
0.729646	-2.39943	-4.76139	0.605968
0.730312	-2.40004	-4.76291	0.608533
0.730979	-2.4015	-4.76322	0.610991
0.731645	-2.40173	-4.76272	0.614598
0.732311	-2.40196	-4.76381	0.616458
0.732977	-2.40282	-4.76392	0.619471
0.733644	-2.4019	-4.76572	0.62192
0.73431	-2.40086	-4.76758	0.624223
0.734976	-2.40072	-4.76806	0.626263
0.735643	-2.40076	-4.76892	0.62836
0.736309	-2.40029	-4.76934	0.630899
0.736975	-2.40025	-4.77153	0.633953
0.737641	-2.40171	-4.77247	0.637884
0.738308	-2.40255	-4.77419	0.640737
0.738974	-2.40296	-4.77664	0.644423
0.73964	-2.4032	-4.77662	0.647405
0.740306	-2.4027	-4.77588	0.649722
0.740973	-2.40108	-4.77443	0.65354
0.741639	-2.4	-4.77594	0.65722
0.742305	-2.39808	-4.77899	0.659795
0.742971	-2.39869	-4.7802	0.663293
0.743638	-2.3997	-4.78093	0.666926
0.744304	-2.399	-4.78018	0.670213
0.74497	-2.39829	-4.77998	0.672803
0.745636	-2.39769	-4.7811	0.675624
0.746303	-2.39831	-4.78136	0.678469
0.746969	-2.3993	-4.78035	0.681611
0.747635	-2.39999	-4.78007	0.682444
0.748302	-2.40169	-4.78137	0.685386
0.748968	-2.40128	-4.78064	0.68898
0.749634	-2.39917	-4.78036	0.691804
0.7503	-2.40015	-4.77844	0.69565
0.750967	-2.40029	-4.7771	0.699479
0.751633	-2.39963	-4.77798	0.702038
0.752299	-2.40124	-4.77611	0.705934
0.752965	-2.40259	-4.77748	0.709867
0.753632	-2.40193	-4.77538	0.713968
0.754298	-2.40093	-4.77396	0.716572
0.754964	-2.40141	-4.77408	0.720844
0.75563	-2.40287	-4.77351	0.723757
0.756297	-2.40278	-4.77513	0.727201
0.756963	-2.40333	-4.77558	0.731108
0.757629	-2.40472	-4.77747	0.733054
0.758295	-2.40368	-4.77792	0.734972
0.758962	-2.40343	-4.77531	0.736933
0.759628	-2.40245	-4.77461	0.739165
0.760294	-2.40161	-4.7725	0.741753
0.76096	-2.40087	-4.77391	0.743387
0.761627	-2.40053	-4.77448	0.745367
0.762293	-2.39985	-4.77484	0.749368
0.762959	-2.39951	-4.77483	0.753495
0.763626	-2.39906	-4.77479	0.753534
0.764292	-2.39874	-4.77631	0.758125
0.764958	-2.39674	-4.77577	0.761017
0.765624	-2.39747	-4.77532	0.764112
0.766291	-2.3982	-4.77539	0.768908
0.766957	-2.39874	-4.77719	0.772899
0.767623	-2.39907	-4.77852	0.774343
0.768289	-2.39943	-4.77832	0.779798
0.768956	-2.39905	-4.77835	0.783074
0.769622	-2.39969	-4.77832	0.785854
0.770288	-2.39835	-4.7803	0.788058
0.770954	-2.3988	-4.78042	0.790446
0.771621	-2.397	-4.78092	0.792021
0.772287	-2.39628	-4.7802	0.795183
0.772953	-2.39571	-4.78005	0.797624
0.773619	-2.39547	-4.7799	0.801275
0.774286	-2.39573	-4.77861	0.803882
0.774952	-2.398	-4.77801	0.807562
0.775618	-2.39828	-4.77822	0.811137
0.776284	-2.3995	-4.77937	0.815117
0.776951	-2.39957	-4.78034	0.818621
0.777617	-2.39959	-4.77946	0.822612
0.778283	-2.39977	-4.78033	0.82755
0.778949	-2.39955	-4.77876	0.829043
0.779616	-2.39968	-4.77899	0.830776
0.780282	-2.39919	-4.77906	0.835132
0.780948	-2.39852	-4.77895	0.837597
0.781615	-2.39902	-4.77847	0.841165
0.782281	-2.39961	-4.77896	0.84306
0.782947	-2.40104	-4.77731	0.845043
0.783613	-2.40255	-4.77737	0.847863
0.78428	-2.40343	-4.77843	0.852487
0.784946	-2.40295	-4.77876	0.855032
0.785612	-2.40288	-4.77784	0.857746
0.786278	-2.40203	-4.77687	0.860922
0.786945	-2.4019	-4.7763	0.86366
0.787611	-2.40216	-4.77731	0.867134
0.788277	-2.40311	-4.77693	0.871039
0.788943	-2.40327	-4.7778	0.873266
0.78961	-2.40242	-4.77748	0.87731
0.790276	-2.40197	-4.77835	0.879894
0.790942	-2.40204	-4.77937	0.884302
0.791608	-2.40237	-4.7804	0.884871
0.792275	-2.40341	-4.78035	0.88673
0.792941	-2.4032	-4.77994	0.890078
0.793607	-2.40344	-4.77916	0.893359
0.794273	-2.40448	-4.77904	0.895947
0.79494	-2.40579	-4.7787	0.898001
0.795606	-2.40726	-4.77911	0.901168
0.796272	-2.40739	-4.77863	0.905344
0.796939	-2.40699	-4.77845	0.910113
0.797605	-2.40726	-4.77777	0.914409
0.798271	-2.40715	-4.77791	0.917837
0.798937	-2.40693	-4.77757	0.921589
0.799604	-2.40594	-4.77834	0.923934
0.80027	-2.40411	-4.77763	0.926601
0.800936	-2.40329	-4.7755	0.928932
0.801602	-2.40424	-4.77585	0.932919
0.802269	-2.40422	-4.77757	0.935951
0.802935	-2.40527	-4.77971	0.939569
0.803601	-2.40515	-4.77992	0.943394
0.804267	-2.40587	-4.7786	0.946171
0.804934	-2.40675	-4.77797	0.949061
0.8056	-2.40693	-4.77618	0.9523
0.806266	-2.4068	-4.77597	0.955617
0.806932	-2.40727	-4.77646	0.958806
0.807599	-2.40711	-4.77797	0.961484
0.808265	-2.40694	-4.77827	0.967405
0.808931	-2.40593	-4.77931	0.972685
0.809597	-2.40585	-4.7782	0.976328
0.810264	-2.40586	-4.77952	0.979326
0.81093	-2.40533	-4.78216	0.984496
0.811596	-2.405	-4.78118	0.988739
0.812263	-2.40449	-4.78046	0.991791
0.812929	-2.40582	-4.77976	0.99455
0.813595	-2.40672	-4.78046	0.998533
0.814261	-2.40674	-4.78151	1.00233
0.814928	-2.4059	-4.78088	1.00505
0.815594	-2.40641	-4.78163	1.00826
0.81626	-2.40647	-4.78192	1.01234
0.816926	-2.40605	-4.7823	1.01508
0.817593	-2.40592	-4.78234	1.01891
0.818259	-2.40613	-4.78168	1.02183
0.818925	-2.40557	-4.78031	1.02537
0.819591	-2.40392	-4.7786	1.02929
0.820258	-2.4047	-4.77777	1.03264
0.820924	-2.40405	-4.77862	1.03775
0.82159	-2.4026	-4.77951	1.04028
0.822256	-2.40283	-4.77967	1.04387
0.822923	-2.40331	-4.7815	1.04673
0.823589	-2.40365	-4.78125	1.04985
0.824255	-2.40441	-4.78058	1.05427
0.824922	-2.40275	-4.78211	1.05824
0.825588	-2.40323	-4.78139	1.06194
0.826254	-2.40332	-4.78198	1.06483
0.82692	-2.40428	-4.7815	1.06955
0.827587	-2.40434	-4.78066	1.07102
0.828253	-2.40395	-4.78181	1.07231
0.828919	-2.40291	-4.78267	1.07751
0.829585	-2.40226	-4.78364	1.08073
0.830252	-2.40268	-4.78566	1.0838
0.830918	-2.40283	-4.78479	1.08676
0.831584	-2.40378	-4.78325	1.09113
0.83225	-2.40521	-4.78237	1.09392
0.832917	-2.40571	-4.7835	1.09691
0.833583	-2.40668	-4.78436	1.09997
0.834249	-2.4067	-4.78448	1.10285
0.834916	-2.40601	-4.78393	1.1059
0.835582	-2.40631	-4.78402	1.10981
0.836248	-2.40834	-4.78504	1.11286
0.836914	-2.40966	-4.78578	1.11544
0.837581	-2.40938	-4.78373	1.11829
0.838247	-2.40894	-4.78343	1.12251
0.838913	-2.40828	-4.78413	1.12611
0.839579	-2.40683	-4.7822	1.13008
0.840246	-2.40514	-4.78239	1.13505
0.840912	-2.40386	-4.78104	1.1384
0.841578	-2.40463	-4.7783	1.13989
0.842244	-2.40533	-4.77841	1.14232
0.842911	-2.40509	-4.77974	1.14511
0.843577	-2.40473	-4.7795	1.14787
0.844243	-2.40421	-4.77948	1.15235
0.844909	-2.40412	-4.78031	1.15593
0.845576	-2.4048	-4.78096	1.15732
0.846242	-2.40531	-4.78045	1.16108
0.846908	-2.40531	-4.77784	1.1637
0.847574	-2.40565	-4.78011	1.16685
0.848241	-2.40468	-4.78297	1.17032
0.848907	-2.40331	-4.78328	1.17447
0.849573	-2.40281	-4.78359	1.17798
0.85024	-2.40338	-4.78306	1.1824
0.850906	-2.40347	-4.78419	1.18631
0.851572	-2.40332	-4.78374	1.18961
0.852238	-2.40294	-4.78273	1.19318
0.852905	-2.40174	-4.78236	1.19731
0.853571	-2.40234	-4.78142	1.20204
0.854237	-2.40337	-4.78208	1.20655
0.854903	-2.40401	-4.78269	1.21164
0.85557	-2.40517	-4.78197	1.21779
0.856236	-2.40704	-4.78351	1.22222
0.856902	-2.40809	-4.78379	1.22508
0.857568	-2.408	-4.7848	1.22863
0.858235	-2.40718	-4.7857	1.23311
0.858901	-2.40762	-4.78777	1.23618
0.859567	-2.40878	-4.78646	1.2412
0.860233	-2.40975	-4.78601	1.2453
0.8609	-2.41045	-4.78589	1.24857
0.861566	-2.41043	-4.7854	1.2536
0.862232	-2.40989	-4.78535	1.25973
0.862898	-2.40985	-4.78469	1.26505
0.863565	-2.40937	-4.78538	1.27104
0.864231	-2.41064	-4.78396	1.27619
0.864897	-2.41228	-4.78222	1.28032
0.865564	-2.41341	-4.78535	1.28387
0.86623	-2.41497	-4.78414	1.28729
0.866896	-2.41552	-4.78245	1.29021
0.867562	-2.41683	-4.78202	1.29341
0.868229	-2.4158	-4.78216	1.29627
0.868895	-2.41431	-4.78358	1.29893
0.869561	-2.41436	-4.78424	1.30125
0.870227	-2.41448	-4.78502	1.30397
0.870894	-2.41491	-4.78475	1.30889
0.87156	-2.41493	-4.78579	1.31132
0.872226	-2.41498	-4.78665	1.31417
0.872892	-2.41485	-4.78468	1.31655
0.873559	-2.4152	-4.78421	1.32128
0.874225	-2.41503	-4.78329	1.32697
0.874891	-2.41429	-4.7827	1.33236
0.875557	-2.41286	-4.77924	1.33599
0.876224	-2.41112	-4.78021	1.33943
0.87689	-2.41071	-4.77944	1.34448
0.877556	-2.41115	-4.77996	1.34898
0.878222	-2.41175	-4.77909	1.35151
0.878889	-2.412	-4.77917	1.3544
0.879555	-2.41136	-4.78054	1.35808
0.880221	-2.41221	-4.77876	1.36068
0.880888	-2.41162	-4.77852	1.36201
0.881554	-2.41147	-4.77926	1.36467
0.88222	-2.41089	-4.77712	1.36977
0.882886	-2.40949	-4.77786	1.3746
0.883553	-2.40823	-4.77891	1.38037
0.884219	-2.40781	-4.77775	1.38483
0.884885	-2.40862	-4.77721	1.38938
0.885551	-2.40999	-4.77586	1.39388
0.886218	-2.41005	-4.77537	1.39936
0.886884	-2.40912	-4.77567	1.40259
0.88755	-2.40834	-4.77668	1.40492
0.888216	-2.4077	-4.77533	1.41018
0.888883	-2.4067	-4.77593	1.41405
0.889549	-2.4063	-4.77662	1.4171
0.890215	-2.40567	-4.77632	1.41979
0.890881	-2.40448	-4.77721	1.42072
0.891548	-2.40473	-4.77699	1.42394
0.892214	-2.40588	-4.7797	1.43063
0.89288	-2.40681	-4.77827	1.43323
0.893546	-2.40532	-4.78001	1.43522
0.894213	-2.40311	-4.77991	1.43921
0.894879	-2.40218	-4.78008	1.44534
0.895545	-2.40272	-4.77959	1.44778
0.896212	-2.40305	-4.77866	1.45042
0.896878	-2.40292	-4.7798	1.45381
0.897544	-2.40259	-4.77835	1.46007
0.89821	-2.40199	-4.77792	1.46533
0.898877	-2.40273	-4.77664	1.4705
0.899543	-2.40413	-4.77628	1.47726
0.900209	-2.40513	-4.77674	1.48071
0.900875	-2.40514	-4.77675	1.48476
0.901542	-2.40486	-4.7778	1.48937
0.902208	-2.40464	-4.77901	1.49555
0.902874	-2.40394	-4.7788	1.49924
0.90354	-2.40333	-4.77892	1.50416
0.904207	-2.40331	-4.78146	1.50837
0.904873	-2.40335	-4.78261	1.51268
0.905539	-2.4031	-4.78413	1.51727
0.906205	-2.40311	-4.78645	1.52441
0.906872	-2.40447	-4.78687	1.52871
0.907538	-2.40663	-4.78692	1.53312
0.908204	-2.40824	-4.78828	1.53704
0.90887	-2.40812	-4.78759	1.5416
0.909537	-2.40893	-4.78988	1.54724
0.910203	-2.41135	-4.78925	1.55278
0.910869	-2.41324	-4.78835	1.55684
0.911536	-2.41433	-4.7872	1.55942
0.912202	-2.41476	-4.78536	1.5648
0.912868	-2.41537	-4.78542	1.57049
0.913534	-2.41613	-4.78645	1.57507
0.914201	-2.41669	-4.7891	1.57788
0.914867	-2.41807	-4.79023	1.58107
0.915533	-2.41786	-4.79049	1.58519
0.916199	-2.41692	-4.79094	1.58895
0.916866	-2.4163	-4.79059	1.59469
0.917532	-2.417	-4.78987	1.5979
0.918198	-2.41828	-4.79	1.60053
0.918864	-2.41985	-4.7911	1.60365
0.919531	-2.42108	-4.79175	1.60987
0.920197	-2.42198	-4.79427	1.61676
0.920863	-2.42241	-4.79103	1.62161
0.92153	-2.42247	-4.78846	1.62506
0.922196	-2.42254	-4.78798	1.62892
0.922862	-2.42341	-4.78473	1.63107
0.923528	-2.42419	-4.7835	1.63515
0.924195	-2.42257	-4.78177	1.64182
0.924861	-2.42193	-4.78234	1.64605
0.925527	-2.42156	-4.78203	1.64996
0.926193	-2.42131	-4.78055	1.65336
0.92686	-2.42103	-4.78197	1.6573
0.927526	-2.42035	-4.78234	1.66158
0.928192	-2.41929	-4.78301	1.66655
0.928858	-2.41933	-4.78549	1.67004
0.929525	-2.41983	-4.78606	1.67446
0.930191	-2.4189	-4.78574	1.67853
0.930857	-2.41804	-4.78433	1.68212
0.931523	-2.41686	-4.7851	1.68773
0.93219	-2.41683	-4.78514	1.69025
0.932856	-2.41645	-4.78662	1.69329
0.933522	-2.416	-4.78829	1.69582
0.934188	-2.41382	-4.7905	1.70081
0.934855	-2.41227	-4.79012	1.70779
0.935521	-2.41061	-4.79002	1.7111
0.936187	-2.40892	-4.78899	1.71438
0.936854	-2.40823	-4.78894	1.71657
0.93752	-2.4084	-4.78994	1.72104
0.938186	-2.40799	-4.79082	1.72491
0.938852	-2.40738	-4.79062	1.72546
0.939519	-2.40735	-4.79116	1.7285
0.940185	-2.4066	-4.79193	1.73178
0.940851	-2.40691	-4.79133	1.73471
0.941517	-2.40732	-4.78968	1.73866
0.942184	-2.40692	-4.79034	1.74266
0.94285	-2.40746	-4.78838	1.7481
0.943516	-2.40683	-4.78877	1.7537
0.944182	-2.40734	-4.78948	1.75956
0.944849	-2.40825	-4.79033	1.76561
0.945515	-2.40849	-4.79163	1.77082
0.946181	-2.40754	-4.79174	1.77503
0.946847	-2.40699	-4.7913	1.77893
0.947514	-2.40823	-4.79096	1.78332
0.94818	-2.40935	-4.79164	1.78668
0.948846	-2.40969	-4.79249	1.79063
0.949512	-2.40985	-4.79034	1.7936
0.950179	-2.4098	-4.78836	1.79804
0.950845	-2.4106	-4.78841	1.80354
0.951511	-2.41163	-4.7892	1.80707
0.952178	-2.41268	-4.78966	1.81147
0.952844	-2.41534	-4.79034	1.8159
0.95351	-2.41621	-4.79018	1.82087
0.954176	-2.41501	-4.7915	1.82465
0.954843	-2.41522	-4.79367	1.82958
0.955509	-2.41644	-4.79345	1.83744
0.956175	-2.41564	-4.79516	1.84431
0.956841	-2.41531	-4.79652	1.85022
0.957508	-2.41555	-4.7981	1.85426
0.958174	-2.41563	-4.79905	1.8605
0.95884	-2.41455	-4.79854	1.866
0.959506	-2.41343	-4.80013	1.86949
0.960173	-2.41416	-4.79911	1.87357
0.960839	-2.41444	-4.79889	1.87535
0.961505	-2.41431	-4.79966	1.8793
0.962172	-2.41358	-4.79805	1.88505
0.962838	-2.41371	-4.79807	1.8899
0.963504	-2.41391	-4.79761	1.89558
0.96417	-2.41216	-4.79858	1.90052
0.964837	-2.4106	-4.7984	1.90469
0.965503	-2.41068	-4.79814	1.909
0.966169	-2.41077	-4.79959	1.91446
0.966835	-2.41083	-4.79988	1.91813
0.967502	-2.41115	-4.80089	1.92103
0.968168	-2.41156	-4.79956	1.92618
0.968834	-2.41175	-4.79904	1.93125
0.9695	-2.41135	-4.80074	1.93595
0.970167	-2.41215	-4.79994	1.93941
0.970833	-2.41328	-4.79968	1.94528
0.971499	-2.41342	-4.79727	1.95101
0.972165	-2.41318	-4.79518	1.95414
0.972832	-2.41351	-4.79523	1.95615
0.973498	-2.41413	-4.79476	1.96032
0.974164	-2.41385	-4.79439	1.96475
0.97483	-2.41437	-4.79361	1.97021
0.975497	-2.41508	-4.79291	1.97399
0.976163	-2.41534	-4.79383	1.97712
0.976829	-2.41462	-4.7932	1.98094
0.977495	-2.41341	-4.79326	1.98545
0.978162	-2.41389	-4.79289	1.99007
0.978828	-2.41459	-4.79146	1.99397
0.979494	-2.41449	-4.79286	1.99878
0.98016	-2.41404	-4.79448	2.00282
0.980827	-2.41414	-4.79451	2.00665
0.981493	-2.41444	-4.79361	2.01191
0.982159	-2.41277	-4.79447	2.01568
0.982826	-2.41255	-4.79308	2.02128
0.983492	-2.41299	-4.79376	2.02766
0.984158	-2.41274	-4.7925	2.03377
0.984824	-2.41257	-4.79594	2.03976
0.985491	-2.41169	-4.79719	2.04627
0.986157	-2.41128	-4.79353	2.05128
0.986823	-2.40961	-4.79308	2.05742
0.987489	-2.40923	-4.79192	2.06143
0.988156	-2.40989	-4.79232	2.06445
0.988822	-2.41095	-4.79305	2.06922
0.989488	-2.41217	-4.79043	2.07811
0.990155	-2.41201	-4.7888	2.08319
0.990821	-2.41119	-4.78772	2.08993
0.991487	-2.41059	-4.78881	2.09116
0.992153	-2.40904	-4.78927	2.0941
0.99282	-2.40918	-4.78963	2.10162
0.993486	-2.40945	-4.79003	2.10625
0.994152	-2.40885	-4.79004	2.11248
0.994818	-2.40746	-4.78958	2.11879
0.995485	-2.40652	-4.79206	2.12196
0.996151	-2.40634	-4.79033	2.1262
0.996817	-2.40655	-4.79038	2.13083
0.997483	-2.40806	-4.7901	2.13776
0.99815	-2.40864	-4.79042	2.14346
0.998816	-2.4085	-4.78926	2.1494
0.999482	-2.40786	-4.78967	2.15416
1.00015	-2.40736	-4.79261	2.15736
1.00082	-2.4072	-4.79201	2.16352
1.00148	-2.4074	-4.78977	2.16696
1.00215	-2.40858	-4.78873	2.17032
1.00281	-2.40994	-4.79101	2.17535
1.00348	-2.41123	-4.79086	2.18025
1.00415	-2.41198	-4.79101	2.18295
1.00481	-2.4118	-4.79138	2.18931
1.00548	-2.41098	-4.79166	2.19331
1.00615	-2.40991	-4.79343	2.19627
1.00681	-2.40909	-4.79376	2.20076
1.00748	-2.40852	-4.79609	2.20349
1.00814	-2.40907	-4.79634	2.20842
1.00881	-2.41063	-4.79599	2.21377
1.00948	-2.4109	-4.7941	2.21839
1.01014	-2.41032	-4.79424	2.22304
1.01081	-2.41132	-4.79447	2.22828
1.01147	-2.41207	-4.79579	2.23022
1.01214	-2.41116	-4.79441	2.23675
1.01281	-2.41132	-4.79301	2.2426
1.01347	-2.41067	-4.79335	2.24807
1.01414	-2.40951	-4.794	2.25103
1.01481	-2.40924	-4.79331	2.25673
1.01547	-2.40986	-4.79298	2.26301
1.01614	-2.41201	-4.79237	2.2675
1.0168	-2.41278	-4.79114	2.27256
1.01747	-2.41286	-4.78958	2.27712
1.01814	-2.41381	-4.78991	2.2821
1.0188	-2.41274	-4.78939	2.28789
1.01947	-2.41054	-4.78908	2.29016
1.02014	-2.41014	-4.78836	2.29406
1.0208	-2.41072	-4.78958	2.29844
1.02147	-2.41108	-4.78933	2.30258
1.02214	-2.41025	-4.78854	2.30899
1.0228	-2.40957	-4.78796	2.31413
1.02347	-2.41018	-4.78813	2.32016
1.02413	-2.41117	-4.78716	2.32682
1.0248	-2.41182	-4.78677	2.33453
1.02547	-2.41263	-4.78701	2.33985
1.02613	-2.41352	-4.78799	2.34373
1.0268	-2.41384	-4.79004	2.3488
1.02747	-2.41375	-4.79098	2.35346
1.02813	-2.41454	-4.78793	2.36014
1.0288	-2.41557	-4.78819	2.36416
1.02946	-2.41626	-4.78987	2.36658
1.03013	-2.41652	-4.78976	2.37054
1.0308	-2.41749	-4.78782	2.37669
1.03146	-2.4193	-4.78669	2.38155
1.03213	-2.42002	-4.78803	2.38656
1.03279	-2.41922	-4.78747	2.39219
1.03346	-2.4198	-4.78623	2.3988
1.03413	-2.41986	-4.7876	2.40387
1.03479	-2.41909	-4.78811	2.40866
1.03546	-2.41967	-4.78789	2.41179
1.03613	-2.42144	-4.78834	2.41774
1.03679	-2.42179	-4.79012	2.42324
1.03746	-2.42092	-4.78922	2.4306
1.03812	-2.421	-4.78908	2.4372
1.03879	-2.42272	-4.79094	2.44118
1.03946	-2.42282	-4.79042	2.44572
1.04012	-2.42311	-4.79152	2.45006
1.04079	-2.42381	-4.79154	2.45571
1.04146	-2.42371	-4.79038	2.45855
1.04212	-2.42351	-4.79037	2.46263
1.04279	-2.42328	-4.79022	2.46807
1.04346	-2.42348	-4.78913	2.47314
1.04412	-2.42426	-4.78864	2.47996
1.04479	-2.42509	-4.79221	2.48461
1.04545	-2.42589	-4.79157	2.491
1.04612	-2.42637	-4.79	2.49748
1.04679	-2.42753	-4.79016	2.5027
1.04745	-2.42861	-4.79168	2.50814
1.04812	-2.42745	-4.79409	2.51074
1.04879	-2.42699	-4.79337	2.51468
1.04945	-2.42712	-4.79509	2.51926
1.05012	-2.42666	-4.79713	2.52406
1.05078	-2.4267	-4.79673	2.52682
1.05145	-2.4269	-4.79568	2.53273
1.05212	-2.42571	-4.79711	2.53863
1.05278	-2.42646	-4.79585	2.54446
1.05345	-2.4269	-4.79482	2.54801
1.05412	-2.42753	-4.796	2.55458
1.05478	-2.42694	-4.79696	2.55929
1.05545	-2.42682	-4.79394	2.56464
1.05611	-2.42756	-4.79591	2.57038
1.05678	-2.42811	-4.79403	2.57447
1.05745	-2.42807	-4.79523	2.58053
1.05811	-2.42851	-4.79818	2.58521
1.05878	-2.42857	-4.79906	2.59086
1.05945	-2.42684	-4.80008	2.595
1.06011	-2.42627	-4.80044	2.59887
1.06078	-2.42626	-4.79852	2.60171
1.06144	-2.42641	-4.79793	2.6074
1.06211	-2.42539	-4.79941	2.6112
1.06278	-2.4247	-4.80087	2.61812
1.06344	-2.42318	-4.80181	2.62297
1.06411	-2.42119	-4.80079	2.62775
1.06478	-2.41985	-4.80036	2.63334
1.06544	-2.41908	-4.80074	2.63962
1.06611	-2.41885	-4.80228	2.64403
1.06678	-2.41914	-4.80072	2.6484
1.06744	-2.41934	-4.8014	2.65569
1.06811	-2.41859	-4.8001	2.66011
1.06877	-2.41882	-4.79972	2.66311
1.06944	-2.41728	-4.79965	2.66782
1.07011	-2.41637	-4.80034	2.67551
1.07077	-2.41796	-4.79902	2.67934
1.07144	-2.41912	-4.79863	2.68365
1.07211	-2.41953	-4.80076	2.68904
1.07277	-2.42037	-4.80125	2.69273
1.07344	-2.41975	-4.80121	2.69859
1.0741	-2.41836	-4.80128	2.70372
1.07477	-2.41782	-4.79949	2.70911
1.07544	-2.41828	-4.80076	2.71339
1.0761	-2.41921	-4.79962	2.71955
1.07677	-2.41994	-4.79731	2.72525
1.07743	-2.41889	-4.79706	2.73237
1.0781	-2.41756	-4.7972	2.73555
1.07877	-2.41909	-4.79586	2.74084
1.07943	-2.41959	-4.7958	2.74426
1.0801	-2.42044	-4.79437	2.74871
1.08077	-2.42255	-4.79563	2.75437
1.08143	-2.42309	-4.79685	2.76142
1.0821	-2.42219	-4.79583	2.7664
1.08276	-2.42215	-4.79452	2.77084
1.08343	-2.42163	-4.79486	2.77535
1.0841	-2.42094	-4.79525	2.77885
1.08476	-2.42195	-4.79696	2.78437
1.08543	-2.42277	-4.79674	2.79212
1.0861	-2.42347	-4.79826	2.79663
1.08676	-2.42258	-4.79679	2.79951
1.08743	-2.42111	-4.79807	2.8037
1.0881	-2.42156	-4.79765	2.80813
1.08876	-2.42152	-4.79756	2.81209
1.08943	-2.42125	-4.7961	2.81667
1.09009	-2.42178	-4.79781	2.82147
1.09076	-2.42195	-4.79746	2.82678
1.09143	-2.42143	-4.79618	2.83351
1.09209	-2.42105	-4.7919	2.83965
1.09276	-2.42177	-4.79414	2.84357
1.09343	-2.42213	-4.79575	2.8475
1.09409	-2.42342	-4.79812	2.85011
1.09476	-2.42457	-4.79802	2.85593
1.09542	-2.42374	-4.79894	2.85911
1.09609	-2.42336	-4.79807	2.86496
1.09676	-2.42373	-4.79845	2.87134
1.09742	-2.42377	-4.79851	2.87584
1.09809	-2.42393	-4.79716	2.88112
1.09875	-2.42546	-4.79746	2.88637
1.09942	-2.42759	-4.7983	2.8919
1.10009	-2.42864	-4.79877	2.89883
1.10075	-2.43033	-4.79876	2.90468
1.10142	-2.4284	-4.79879	2.90833
1.10209	-2.42881	-4.79944	2.91202
1.10275	-2.42995	-4.79747	2.91855
1.10342	-2.43167	-4.79972	2.92474
1.10408	-2.43197	-4.79943	2.93048
1.10475	-2.43218	-4.80027	2.93602
1.10542	-2.43146	-4.80038	2.94241
1.10608	-2.43006	-4.80185	2.94995
1.10675	-2.42916	-4.80261	2.95385
1.10742	-2.43039	-4.80269	2.9571
1.10808	-2.43105	-4.8053	2.96119
1.10875	-2.43266	-4.80754	2.96718
1.10942	-2.43315	-4.80592	2.9714
1.11008	-2.43299	-4.8059	2.97689
1.11075	-2.43365	-4.80417	2.98302
1.11141	-2.43393	-4.80618	2.98782
1.11208	-2.43419	-4.80611	2.99554
1.11275	-2.43517	-4.80621	2.99896
1.11341	-2.43526	-4.80766	3.00301
1.11408	-2.43467	-4.80759	3.00805
1.11475	-2.43437	-4.80709	3.01193
1.11541	-2.43331	-4.80875	3.01529
1.11608	-2.43191	-4.808	3.02002
1.11674	-2.43013	-4.80601	3.02295
1.11741	-2.4301	-4.80403	3.02805
1.11808	-2.43167	-4.80421	3.03291
1.11874	-2.43065	-4.80453	3.03857
1.11941	-2.42911	-4.80699	3.04376
1.12007	-2.42805	-4.80555	3.04802
1.12074	-2.42763	-4.80656	3.05408
1.12141	-2.4268	-4.80524	3.05912
1.12207	-2.42725	-4.8049	3.0625
1.12274	-2.42873	-4.80424	3.06518
1.12341	-2.42858	-4.80256	3.07154
1.12407	-2.42765	-4.80222	3.07641
1.12474	-2.42689	-4.80209	3.08176
1.12541	-2.4258	-4.80216	3.08554
1.12607	-2.42534	-4.80239	3.09305
1.12674	-2.42483	-4.80215	3.09891
1.1274	-2.42488	-4.80221	3.10372
1.12807	-2.42527	-4.79953	3.10939
1.12874	-2.42543	-4.79805	3.11419
1.1294	-2.42649	-4.79884	3.11829
1.13007	-2.42693	-4.79689	3.12279
1.13074	-2.42621	-4.79597	3.12772
1.1314	-2.42725	-4.7972	3.1329
1.13207	-2.42852	-4.79772	3.13876
1.13273	-2.42875	-4.79628	3.14398
1.1334	-2.42929	-4.79648	3.15071
1.13407	-2.429	-4.79858	3.15814
1.13473	-2.42844	-4.79812	3.16454
1.1354	-2.42832	-4.79656	3.16796
1.13607	-2.42782	-4.79545	3.17279
1.13673	-2.42756	-4.79721	3.17873
1.1374	-2.42833	-4.79747	3.18334
1.13806	-2.42874	-4.79916	3.1888
1.13873	-2.42813	-4.79905	3.19458
1.1394	-2.42773	-4.79893	3.19979
1.14006	-2.42804	-4.80028	3.2052
1.14073	-2.42898	-4.80066	3.21029
1.1414	-2.43075	-4.79993	3.21502
1.14206	-2.4333	-4.79987	3.22015
1.14273	-2.4355	-4.80117	3.22234
1.14339	-2.43617	-4.80305	3.22621
1.14406	-2.4352	-4.80442	3.23183
1.14473	-2.43386	-4.80771	3.23707
1.14539	-2.43201	-4.80967	3.24227
1.14606	-2.43039	-4.80993	3.24939
1.14673	-2.43063	-4.8106	3.25656
1.14739	-2.43141	-4.81107	3.26271
1.14806	-2.43153	-4.81057	3.26867
1.14872	-2.43221	-4.80967	3.27364
1.14939	-2.43319	-4.81295	3.28008
1.15006	-2.43344	-4.81414	3.2839
1.15072	-2.43382	-4.81444	3.28697
1.15139	-2.43526	-4.8165	3.29225
1.15206	-2.43615	-4.81801	3.29961
1.15272	-2.43677	-4.81785	3.30452
1.15339	-2.43843	-4.81588	3.30913
1.15406	-2.43798	-4.81674	3.31226
1.15472	-2.43854	-4.81617	3.31738
1.15539	-2.43936	-4.81705	3.32205
1.15605	-2.44001	-4.81865	3.3285
1.15672	-2.43996	-4.81888	3.33336
1.15739	-2.44079	-4.81893	3.33949
1.15805	-2.44079	-4.82106	3.34469
1.15872	-2.4392	-4.82255	3.35035
1.15939	-2.43762	-4.82136	3.35847
1.16005	-2.43727	-4.81919	3.36577
1.16072	-2.43799	-4.8187	3.3701
1.16138	-2.438	-4.81714	3.37629
1.16205	-2.43841	-4.81618	3.38086
1.16272	-2.43799	-4.81533	3.38484
1.16338	-2.43693	-4.81553	3.38973
1.16405	-2.43729	-4.8161	3.3935
1.16471	-2.43644	-4.81598	3.39823
1.16538	-2.43531	-4.81648	3.40184
1.16605	-2.43456	-4.81522	3.40643
1.16671	-2.43448	-4.81658	3.41199
1.16738	-2.43411	-4.81575	3.41699
1.16805	-2.43315	-4.81515	3.42024
1.16871	-2.43278	-4.81532	3.42593
1.16938	-2.43396	-4.81663	3.43162
1.17005	-2.43491	-4.81838	3.43506
1.17071	-2.43573	-4.81735	3.441
1.17138	-2.43542	-4.81827	3.44559
1.17204	-2.43436	-4.81619	3.45358
1.17271	-2.43406	-4.81672	3.45979
1.17338	-2.43447	-4.81591	3.46414
1.17404	-2.43402	-4.81708	3.46842
1.17471	-2.43417	-4.81647	3.47233
1.17538	-2.43463	-4.81473	3.47709
1.17604	-2.43441	-4.8143	3.48334
1.17671	-2.435	-4.81583	3.48758
1.17737	-2.43525	-4.81707	3.49574
1.17804	-2.43599	-4.816	3.50021
1.17871	-2.43578	-4.81666	3.50677
1.17937	-2.43678	-4.81768	3.51252
1.18004	-2.43709	-4.8181	3.51714
1.1807	-2.43758	-4.81684	3.52536
1.18137	-2.4385	-4.81666	3.52974
1.18204	-2.43798	-4.81556	3.53723
1.1827	-2.43631	-4.81439	3.54019
1.18337	-2.43454	-4.81199	3.54509
1.18404	-2.4334	-4.81036	3.55235
1.1847	-2.4347	-4.8103	3.55884
1.18537	-2.43591	-4.81099	3.56296
1.18603	-2.43555	-4.8107	3.56856
1.1867	-2.43383	-4.80985	3.57634
1.18737	-2.4337	-4.80912	3.58242
1.18803	-2.43346	-4.807	3.58737
1.1887	-2.43406	-4.80834	3.59107
1.18937	-2.43449	-4.80867	3.59305
1.19003	-2.43355	-4.80818	3.59852
1.1907	-2.43207	-4.80737	3.60367
1.19137	-2.4296	-4.80745	3.60984
1.19203	-2.4285	-4.80928	3.61605
1.1927	-2.42863	-4.81009	3.62091
1.19336	-2.42785	-4.80898	3.62584
1.19403	-2.42701	-4.80845	3.62855
1.1947	-2.42742	-4.80981	3.63371
1.19536	-2.42909	-4.80937	3.63818
1.19603	-2.43045	-4.80963	3.64232
1.1967	-2.43043	-4.8107	3.64623
1.19736	-2.42979	-4.81193	3.64851
1.19803	-2.43115	-4.81184	3.65328
1.19869	-2.4328	-4.81305	3.65725
1.19936	-2.43312	-4.81381	3.6633
1.20003	-2.43363	-4.81388	3.66825
1.20069	-2.43499	-4.81462	3.67272
1.20136	-2.43447	-4.81564	3.67528
1.20203	-2.4328	-4.81572	3.67893
1.20269	-2.43266	-4.81553	3.68233
1.20336	-2.43316	-4.81604	3.6874
1.20402	-2.43236	-4.8164	3.69068
1.20469	-2.43214	-4.81825	3.69534
1.20536	-2.43294	-4.81903	3.70152
1.20602	-2.43145	-4.81799	3.70803
1.20669	-2.4317	-4.81772	3.71333
1.20736	-2.43169	-4.81799	3.71841
1.20802	-2.43297	-4.81837	3.72274
1.20869	-2.43479	-4.81636	3.72652
1.20935	-2.43504	-4.81595	3.73061
1.21002	-2.4344	-4.81615	3.7359
1.21069	-2.4348	-4.81561	3.74188
1.21135	-2.43512	-4.81505	3.74474
1.21202	-2.43525	-4.81306	3.74914
1.21269	-2.43561	-4.81174	3.75301
1.21335	-2.43507	-4.81161	3.75955
1.21402	-2.43519	-4.81287	3.76599
1.21468	-2.43358	-4.81332	3.77201
1.21535	-2.43111	-4.81426	3.77888
1.21602	-2.43129	-4.81373	3.78437
1.21668	-2.43292	-4.81585	3.79038
1.21735	-2.4336	-4.81607	3.79432
1.21802	-2.43379	-4.81354	3.802
1.21868	-2.4358	-4.81243	3.80815
1.21935	-2.43491	-4.81274	3.81334
1.22002	-2.43372	-4.81042	3.81693
1.22068	-2.43384	-4.80971	3.8233
1.22135	-2.43431	-4.80924	3.82818
1.22201	-2.43537	-4.80819	3.82958
1.22268	-2.4361	-4.8096	3.83382
1.22335	-2.43731	-4.8113	3.8392
1.22401	-2.43831	-4.80961	3.84641
1.22468	-2.43915	-4.80659	3.85206
1.22534	-2.43828	-4.80693	3.85816
1.22601	-2.43921	-4.80655	3.86313
1.22668	-2.44062	-4.80589	3.86584
1.22734	-2.44148	-4.80648	3.86901
1.22801	-2.44077	-4.80674	3.87374
1.22868	-2.43965	-4.80834	3.87773
1.22934	-2.43868	-4.80862	3.88434
1.23001	-2.43896	-4.80787	3.88897
1.23067	-2.44035	-4.80654	3.89362
1.23134	-2.44205	-4.80774	3.89714
1.23201	-2.44364	-4.8103	3.90155
1.23267	-2.44412	-4.81146	3.9041
1.23334	-2.44505	-4.81055	3.90835
1.23401	-2.44448	-4.80998	3.91202
1.23467	-2.44309	-4.81102	3.91536
1.23534	-2.44243	-4.81288	3.9191
1.23601	-2.44364	-4.81315	3.92588
1.23667	-2.44483	-4.81319	3.93016
1.23734	-2.44569	-4.81337	3.9362
1.238	-2.44556	-4.81454	3.94165
1.23867	-2.44538	-4.81592	3.94914
1.23934	-2.44538	-4.81591	3.95207
1.24	-2.44493	-4.8151	3.95451
1.24067	-2.44529	-4.81748	3.95602
1.24134	-2.44544	-4.81875	3.96052
1.242	-2.44521	-4.81903	3.96379
1.24267	-2.44546	-4.8191	3.96858
1.24333	-2.44496	-4.81916	3.97266
1.244	-2.44399	-4.81843	3.97768
1.24467	-2.44453	-4.81788	3.98346
1.24533	-2.44532	-4.81774	3.98922
1.246	-2.44546	-4.81814	3.9936
1.24666	-2.44554	-4.81901	3.99705
1.24733	-2.44524	-4.81848	4.00151
1.248	-2.44439	-4.816	4.00648
1.24866	-2.44453	-4.81273	4.00987
1.24933	-2.44385	-4.8114	4.01474
1.25	-2.44167	-4.81175	4.01986
1.25066	-2.43979	-4.81267	4.02701
1.25133	-2.4389	-4.81222	4.03141
1.25199	-2.43805	-4.81064	4.03639
1.25266	-2.4377	-4.8102	4.0401
1.25333	-2.4377	-4.81083	4.0435
1.25399	-2.43751	-4.81162	4.04649
1.25466	-2.43766	-4.81127	4.05046
1.25533	-2.43651	-4.80982	4.05484
1.25599	-2.43595	-4.80879	4.06125
1.25666	-2.43592	-4.80785	4.06689
1.25733	-2.4364	-4.80542	4.0732
1.25799	-2.43638	-4.80611	4.07915
1.25866	-2.43728	-4.80657	4.08485
1.25932	-2.43593	-4.80632	4.08966
1.25999	-2.43455	-4.80682	4.09471
1.26066	-2.43339	-4.80807	4.10018
1.26132	-2.43191	-4.8103	4.1058
1.26199	-2.43182	-4.81033	4.11016
1.26266	-2.43088	-4.80953	4.11482
1.26332	-2.42974	-4.80861	4.12032
1.26399	-2.42892	-4.80893	4.12546
1.26465	-2.42819	-4.8096	4.12948
1.26532	-2.42672	-4.80989	4.13456
1.26599	-2.42828	-4.81155	4.13952
1.26665	-2.43023	-4.81253	4.14297
1.26732	-2.43299	-4.81281	4.14761
1.26799	-2.43264	-4.81379	4.15227
1.26865	-2.43133	-4.81384	4.15521
1.26932	-2.43229	-4.81438	4.16001
1.26998	-2.4325	-4.81391	4.16616
1.27065	-2.43262	-4.81434	4.17225
1.27132	-2.42991	-4.81308	4.17632
1.27198	-2.43014	-4.81364	4.18124
1.27265	-2.43044	-4.81423	4.18562
1.27332	-2.43131	-4.8147	4.19181
1.27398	-2.43085	-4.81538	4.19597
1.27465	-2.43019	-4.81555	4.19856
1.27531	-2.43053	-4.8156	4.20184
1.27598	-2.43007	-4.81547	4.20734
1.27665	-2.42975	-4.81595	4.21252
1.27731	-2.43195	-4.81469	4.217
1.27798	-2.43354	-4.81479	4.22112
1.27865	-2.43405	-4.81516	4.22656
1.27931	-2.4336	-4.81743	4.23119
1.27998	-2.43471	-4.8185	4.23654
1.28064	-2.4341	-4.81869	4.2401
1.28131	-2.43517	-4.81796	4.24508
1.28198	-2.4371	-4.81773	4.25066
1.28264	-2.43655	-4.8174	4.25615
1.28331	-2.43671	-4.81696	4.26281
1.28398	-2.43664	-4.81669	4.2643
1.28464	-2.43878	-4.81664	4.27002
1.28531	-2.44036	-4.81656	4.27653
1.28598	-2.43933	-4.81652	4.28059
1.28664	-2.43753	-4.81742	4.28439
1.28731	-2.43751	-4.81773	4.28806
1.28797	-2.43829	-4.81743	4.29237
1.28864	-2.43837	-4.81638	4.29556
1.28931	-2.43878	-4.81574	4.30186
1.28997	-2.4391	-4.81619	4.30564
1.29064	-2.43921	-4.81753	4.31033
1.2913	-2.44004	-4.81839	4.31575
1.29197	-2.44117	-4.81845	4.32101
1.29264	-2.44128	-4.81887	4.32298
1.2933	-2.44142	-4.81905	4.32771
1.29397	-2.44122	-4.82017	4.33163
1.29464	-2.44058	-4.8197	4.3354
1.2953	-2.4394	-4.8193	4.33949
1.29597	-2.44111	-4.81947	4.34353
1.29663	-2.44115	-4.81918	4.34802
1.2973	-2.44254	-4.81917	4.35276
1.29797	-2.44291	-4.81936	4.35621
1.29863	-2.44131	-4.82006	4.35985
1.2993	-2.44022	-4.81921	4.36294
1.29997	-2.43804	-4.81823	4.36707
1.30063	-2.43845	-4.81732	4.37266
1.3013	-2.4386	-4.8173	4.37836
1.30197	-2.43827	-4.81852	4.38354
1.30263	-2.43873	-4.81922	4.38807
1.3033	-2.4391	-4.82006	4.39309
1.30396	-2.43951	-4.82062	4.39841
1.30463	-2.44043	-4.82212	4.40396
1.3053	-2.44078	-4.82439	4.40841
1.30596	-2.44107	-4.82412	4.41085
1.30663	-2.44221	-4.82343	4.41466
1.3073	-2.44124	-4.82173	4.42015
1.30796	-2.43916	-4.82128	4.42553
1.30863	-2.43722	-4.82263	4.43052
1.30929	-2.43738	-4.82419	4.43681
1.30996	-2.43766	-4.82483	4.44237
1.31063	-2.43758	-4.82458	4.4478
1.31129	-2.4373	-4.8257	4.45332
1.31196	-2.43955	-4.82588	4.45669
1.31262	-2.43785	-4.82544	4.46057
1.31329	-2.43804	-4.82579	4.46433
1.31396	-2.43875	-4.82593	4.46849
1.31462	-2.43672	-4.82536	4.47424
1.31529	-2.43802	-4.82404	4.47749
1.31596	-2.4385	-4.82433	4.48125
1.31662	-2.44102	-4.82458	4.48423
1.31729	-2.44065	-4.82499	4.48804
1.31795	-2.43949	-4.82413	4.49217
1.31862	-2.43872	-4.82277	4.49603
1.31929	-2.43947	-4.82189	4.50154
1.31995	-2.44033	-4.82108	4.50469
1.32062	-2.44128	-4.82056	4.50731
1.32129	-2.44121	-4.82049	4.51042
1.32195	-2.44186	-4.82036	4.51409
1.32262	-2.44214	-4.82195	4.51763
1.32329	-2.4392	-4.82319	4.52009
1.32395	-2.44065	-4.82423	4.52196
1.32462	-2.44174	-4.82421	4.52579
1.32528	-2.44228	-4.8235	4.52835
1.32595	-2.4409	-4.82289	4.53153
1.32662	-2.44058	-4.82237	4.53523
1.32728	-2.44048	-4.82266	4.53841
1.32795	-2.43941	-4.82131	4.54216
1.32862	-2.4385	-4.8222	4.54754
1.32928	-2.43902	-4.82266	4.55266
1.32995	-2.43844	-4.82254	4.55708
1.33061	-2.43859	-4.82333	4.56088
1.33128	-2.43874	-4.82387	4.56435
1.33195	-2.43696	-4.82524	4.56862
[truncated: 35,603 more rows]

## Sheet: supplementary fig.11
C5-ACP to BioZ							C5-ACP to BioZ2							C5-ACP to BioZ3
DP_X	DP_Y	Fit_X	Fit_Y	NDH_X	NDH_Y		DP_X	DP_Y	Fit_X	Fit_Y	NDH_X	NDH_Y		DP_X	DP_Y	Fit_X	Fit_Y	NDH_X	NDH_Y
0.0833333	-0.00326	0.02921	-2.62501	0.17613	-2.45234		0.0833333	-0.07848	0.02921	-2.45947	0.17613	-2.39023		0.083333	-0.001106	0.029211	-2.62333	0.176127	-2.69125
0.1	-0.00145	0.17613	-2.57357	0.32446	-2.65476		0.1	-0.07549	0.17613	-2.41982	0.32446	-2.45975		0.1	-0.001073	0.176127	-2.59526	0.324462	-2.56448
0.116667	-0.000678057	0.32446	-2.4586	0.47422	-2.25774		0.116667	-0.07701	0.32446	-2.33355	0.47422	-2.0548		0.116667	-0.001159	0.324462	-2.53226	0.474216	-2.41827
0.133333	7.4171e-05	0.47422	-2.28779	0.62539	-2.04548		0.133333	-0.07832	0.47422	-2.20921	0.62539	-1.97595		0.133333	-0.001166	0.474216	-2.43625	0.62539	-2.08836
0.15	0.000996399	0.62539	-2.04013	0.77798	-1.52516		0.15	-0.07943	0.62539	-2.03116	0.77798	-1.90006		0.15	-0.001332	0.62539	-2.28732	0.777983	-2.09066
0.166667	0.00191	0.77798	-1.70879	0.932	-1.44865		0.166667	-0.08034	0.77798	-1.78648	0.932	-1.52334		0.166667	-0.001689	0.777983	-2.05983	0.931997	-1.78892
0.183333	0.00238	0.932	-1.3274	1.08743	-1.16379		0.183333	-0.07982	0.932	-1.48034	1.08743	-1.17262		0.183333	-0.001806	0.931997	-1.7404	1.08743	-1.38962
0.2	0.00259	1.08743	-0.966065	1.24428	-0.425179		0.2	-0.07461	1.08743	-1.14982	1.24428	-0.907903		0.2	-0.001722	1.08743	-1.36466	1.24428	-1.08639
0.216667	0.0029	1.24428	-0.679853	1.40255	-0.532018		0.216667	-0.06517	1.24428	-0.848851	1.40255	-0.406358		0.216667	-0.001308	1.24428	-1.0159	1.40255	-0.673301
0.233333	0.00305	1.40255	-0.478004	1.56224	-0.408634		0.233333	-0.05333	1.40255	-0.611946	1.56224	-0.247415		0.233333	-0.001054	1.40255	-0.753769	1.56224	-0.550102
0.25	0.00297	1.56224	-0.342499	1.72336	0.00106367		0.25	-0.04089	1.56224	-0.441751	1.72336	-0.340731		0.25	-0.00104	1.56224	-0.579622	1.72335	-0.453729
0.266667	0.00295	1.72336	-0.25197	1.88589	-0.262039		0.266667	-0.02926	1.72336	-0.324151	1.88589	-0.290006		0.266667	-0.000886	1.72335	-0.468446	1.88589	-0.402292
0.283333	0.00318	1.88589	-0.190442	2.04984	-0.212257		0.283333	-0.01919	1.88589	-0.243234	2.04984	-0.468413		0.283333	-0.000582	1.88589	-0.396873	2.04983	-0.251648
0.3	0.00384	2.04984	-0.147547	2.2152	-0.166422		0.3	-0.01066	2.04984	-0.186783	2.2152	-0.140634		0.3	-0.000666	2.04983	-0.349478	2.21521	-0.193699
0.316667	0.00446	2.2152	-0.116822	2.38199	-0.0741303		0.316667	-0.00364	2.2152	-0.146557	2.38199	-0.368251		0.316667	-0.000411	2.21521	-0.317027	2.38199	-0.376317
0.333333	0.00504	2.38199	-0.0942365	2.5502	0.0091766		0.333333	0.00218	2.38199	-0.117218	2.5502	0.107392		0.333333	-0.000395	2.38199	-0.294075	2.5502	-0.356718
0.35	0.00509	2.5502	-0.0772374	2.71983	-0.156888		0.35	0.00675	2.5502	-0.0953298	2.71983	-0.125477		0.35	-0.000679	2.5502	-0.277352	2.71983	-0.312287
0.366667	0.005	2.71983	-0.064168	2.89088	-0.266343		0.366667	0.01047	2.71983	-0.0786521	2.89088	-0.321606		0.366667	-0.000683	2.71983	-0.264844	2.89088	-0.300582
0.383333	0.00439	2.89088	-0.053927				0.383333	0.01347	2.89088	-0.0656975				0.383333	-0.000267	2.89088	-0.255268
0.4	0.00369						0.4	0.01612						0.4	0.000242
0.416667	0.00305						0.416667	0.01858						0.416667	0.000572
0.433333	0.00244						0.433333	0.02064						0.433333	0.001161
0.45	0.00196						0.45	0.02224						0.45	0.001921
0.466667	0.00162						0.466667	0.02351						0.466667	0.002351
0.483333	0.00141						0.483333	0.02446						0.483333	0.0028
0.5	0.00136						0.5	0.02534						0.5	0.002935
0.516667	0.00109						0.516667	0.02622						0.516667	0.0027
0.533333	0.000410647						0.533333	0.02678						0.533333	0.002595
0.55	-0.000389081						0.55	0.0272						0.55	0.002281
0.566667	-0.00106						0.566667	0.02771						0.566667	0.001906
0.583333	-0.00134						0.583333	0.02839						0.583333	0.001601
0.6	-0.00155						0.6	0.02894						0.6	0.001612
0.616667	-0.00193						0.616667	0.02952						0.616667	0.001593
0.633333	-0.00251						0.633333	0.03001						0.633333	0.001844
0.65	-0.00306						0.65	0.03028						0.65	0.002045
0.666667	-0.00302						0.666667	0.03047						0.666667	0.001666
0.683333	-0.0026						0.683333	0.03043						0.683333	0.001377
0.7	-0.00221						0.7	0.02997						0.7	0.001262
0.716667	-0.00223						0.716667	0.02962						0.716667	0.001008
0.733333	-0.00231						0.733333	0.02924						0.733333	0.000694
0.75	-0.0023						0.75	0.0288						0.75	0.000161
0.766667	-0.00208						0.766667	0.02843						0.766667	-0.000393
0.783333	-0.00206						0.783333	0.0282						0.783333	-0.000667
0.8	-0.00225						0.8	0.02835						0.8	-0.000588
0.816667	-0.00275						0.816667	0.02863						0.816667	-0.000579
0.833333	-0.00316						0.833333	0.02876						0.833333	-0.00066
0.85	-0.00329						0.85	0.02877						0.85	-0.0009
0.866667	-0.0028						0.866667	0.02876						0.866667	-0.000961
0.883333	-0.00229						0.883333	0.02788						0.883333	-0.000762
0.9	-0.00214						0.9	0.02686						0.9	-0.001031
0.916667	-0.00261						0.916667	0.02558						0.916667	-0.00138
0.933333	-0.00312						0.933333	0.02484						0.933333	-0.001188
0.95	-0.00317						0.95	0.02589						0.95	-0.001447
0.966667	-0.00297						0.966667	0.02705						0.966667	-0.002046
0.983333	-0.00426						0.983333	0.02757						0.983333	-0.002745
1	-0.00525						1	0.02522						1	-0.004343
1.01667	-0.00254						1.01667	0.02217						1.01667	-0.003931
1.03333	3.70967e-05						1.03333	0.01336						1.03333	-0.0032
1.05	-0.01843						1.05	0.00554						1.05	-0.019368
1.06667	-0.0302						1.06667	0.00242						1.06667	-0.029876
1.08333	-0.02939						1.08333	0.00145						1.08333	-0.034424
1.1	-0.02789						1.1	0.000899688						1.1	-0.032281
1.11667	-0.02616						1.11667	0.000822249						1.11667	-0.028949
1.13333	-0.02441						1.13333	0.00090481						1.13333	-0.026716
1.15	-0.02375						1.15	0.00147						1.15	-0.024614
1.16667	-0.02332						1.16667	0.00205						1.16667	-0.023092
1.18333	-0.02303						1.18333	0.00169						1.18333	-0.021539
1.2	-0.02281						1.2	0.000894352						1.2	-0.019926
1.21667	-0.02259						1.21667	0.000935928						1.21667	-0.018434
1.23333	-0.02213						1.23333	0.00164						1.23333	-0.017361
1.25	-0.02138						1.25	0.00221						1.25	-0.015958
1.26667	-0.02063						1.26667	0.00274						1.26667	-0.014415
1.28333	-0.01998						1.28333	0.00304						1.28333	-0.012812
1.3	-0.01927						1.3	0.00299						1.3	-0.011599
1.31667	-0.01848						1.31667	0.00307						1.31667	-0.010597
1.33333	-0.01778						1.33333	0.00333						1.33333	-0.009554
1.35	-0.01715						1.35	0.00356						1.35	-0.008431
1.36667	-0.01643						1.36667	0.00364						1.36667	-0.007398
1.38333	-0.0154						1.38333	0.00351						1.38333	-0.006315
1.4	-0.01439						1.4	0.00332						1.4	-0.005252
1.41667	-0.0135						1.41667	0.00326						1.41667	-0.004399
1.43333	-0.01274						1.43333	0.00313						1.43333	-0.003276
1.45	-0.01168						1.45	0.00273						1.45	-0.002253
1.46667	-0.01064						1.46667	0.00219						1.46667	-0.001781
1.48333	-0.00976						1.48333	0.00165						1.48333	-0.001338
1.5	-0.00894						1.5	0.00107						1.5	-0.001035
1.51667	-0.00815						1.51667	0.000737212						1.51667	-0.000613
1.53333	-0.00735						1.53333	0.000440374						1.53333	-0.00026
1.55	-0.00678						1.55	-0.000296464						1.55	0.000323
1.56667	-0.00616						1.56667	-0.00117						1.56667	0.000995
1.58333	-0.00544						1.58333	-0.00183						1.58333	0.001468
1.6	-0.00526						1.6	-0.00226						1.6	0.00152
1.61667	-0.00469						1.61667	-0.00231						1.61667	0.001332
1.63333	-0.00436						1.63333	-0.00203						1.63333	0.001144
1.65	-0.00404						1.65	-0.00175						1.65	0.001006
1.66667	-0.00366						1.66667	-0.00188						1.66667	0.000888
1.68333	-0.00345						1.68333	-0.00234						1.68333	0.00079
1.7	-0.00328						1.7	-0.00276						1.7	0.000522
1.71667	-0.00331						1.71667	-0.0029						1.71667	-7e-06
1.73333	-0.00342						1.73333	-0.00315						1.73333	-0.000266
1.75	-0.00348						1.75	-0.00353						1.75	-0.000714
1.76667	-0.00342						1.76667	-0.00378						1.76667	-0.000813
1.78333	-0.00355						1.78333	-0.00388						1.78333	-0.000932
1.8	-0.00381						1.8	-0.00388						1.8	-0.000661
1.81667	-0.00406						1.81667	-0.00391						1.81667	-0.000701
1.83333	-0.00429						1.83333	-0.00405						1.83333	-0.00098
1.85	-0.00433						1.85	-0.00441						1.85	-0.00127
1.86667	-0.00436						1.86667	-0.00488						1.86667	-0.001579
1.88333	-0.00424						1.88333	-0.00498						1.88333	-0.002139
1.9	-0.00408						1.9	-0.00469						1.9	-0.002719
1.91667	-0.00411						1.91667	-0.00447						1.91667	-0.00302
1.93333	-0.00399						1.93333	-0.00452						1.93333	-0.003081
1.95	-0.00372						1.95	-0.0049						1.95	-0.002951
1.96667	-0.00372						1.96667	-0.00556						1.96667	-0.002932
1.98333	-0.0039						1.98333	-0.00635						1.98333	-0.003073
2	-0.00411						2	-0.00685						2	-0.002994
2.01667	-0.00425						2.01667	-0.00698						2.01667	-0.003006
2.03333	-0.00459						2.03333	-0.00694						2.03333	-0.003088
2.05	-0.00477						2.05	-0.00721						2.05	-0.00335
2.06667	-0.00478						2.06667	-0.00742						2.06667	-0.003922
2.08333	-0.00465						2.08333	-0.00754						2.08333	-0.003884
2.1	-0.00452						2.1	-0.00764						2.1	-0.003658
2.11667	-0.00434						2.11667	-0.00769						2.11667	-0.003101
2.13333	-0.00408						2.13333	-0.00788						2.13333	-0.002625
2.15	-0.00367						2.15	-0.00798						2.15	-0.002148
2.16667	-0.00332						2.16667	-0.00788						2.16667	-0.001532
2.18333	-0.00331						2.18333	-0.00791						2.18333	-0.000885
2.2	-0.00333						2.2	-0.00776						2.2	-0.00038
2.21667	-0.00315						2.21667	-0.0079						2.21667	0.000385
2.23333	-0.00286						2.23333	-0.0084						2.23333	0.000969
2.25	-0.0026						2.25	-0.00882						2.25	0.001374
2.26667	-0.00262						2.26667	-0.0092						2.26667	0.001729
2.28333	-0.00279						2.28333	-0.00952						2.28333	0.002364
2.3	-0.00282						2.3	-0.00964						2.3	0.002857
2.31667	-0.0025						2.31667	-0.00971						2.31667	0.00278
2.33333	-0.00221						2.33333	-0.00992						2.33333	0.003012
2.35	-0.00193						2.35	-0.01023						2.35	0.003215
2.36667	-0.00171						2.36667	-0.01053						2.36667	0.003308
2.38333	-0.00196						2.38333	-0.01076						2.38333	0.003321
2.4	-0.00226						2.4	-0.01081						2.4	0.003162
2.41667	-0.00254						2.41667	-0.01102						2.41667	0.002902
2.43333	-0.00278						2.43333	-0.01116						2.43333	0.002793
2.45	-0.00306						2.45	-0.01142						2.45	0.002524
2.46667	-0.00317						2.46667	-0.01143						2.46667	0.002174
2.48333	-0.00334						2.48333	-0.01133						2.48333	0.001925
2.5	-0.00324						2.5	-0.01109						2.5	0.001394
2.51667	-0.00316						2.51667	-0.01052						2.51667	0.000822
2.53333	-0.0035						2.53333	-0.0104						2.53333	0.00061
2.55	-0.00345						2.55	-0.01022						2.55	0.000589
2.56667	-0.00328						2.56667	-0.00987						2.56667	0.000527
2.58333	-0.00301						2.58333	-0.00967						2.58333	0.000395
2.6	-0.00282						2.6	-0.00928						2.6	3.1e-05
2.61667	-0.00266						2.61667	-0.00871						2.61667	-0.000293
2.63333	-0.00259						2.63333	-0.00819						2.63333	-0.000367
2.65	-0.00268						2.65	-0.00764						2.65	-0.000312
2.66667	-0.00273						2.66667	-0.00711						2.66667	-0.000456
2.68333	-0.00288						2.68333	-0.00643						2.68333	-0.00066
2.7	-0.00272						2.7	-0.00592						2.7	-0.000637
2.71667	-0.00235						2.71667	-0.00543						2.71667	-0.000634
2.73333	-0.00186						2.73333	-0.00513						2.73333	-0.000421
2.75	-0.00127						2.75	-0.00472						2.75	-0.000307
2.76667	-0.000782198						2.76667	-0.00456						2.76667	-0.000344
2.78333	-0.000439195						2.78333	-0.00455						2.78333	-0.000361
2.8	-0.000246192						2.8	-0.00467						2.8	-0.000291
2.81667	-6.31888e-05						2.81667	-0.00481						2.81667	-0.00038
2.83333	0.000289814						2.83333	-0.00506						2.83333	-0.0004
2.85	0.000702481						2.85	-0.0054						2.85	-0.000379
2.86667	0.000984139						2.86667	-0.00557						2.86667	-0.000469
2.88333	0.00109						2.88333	-0.0056						2.88333	-0.000508
2.9	0.00109						2.9	-0.00539						2.9	-0.00047
2.91667	0.00114						2.91667	-0.00482						2.91667	-0.000361
2.93333	0.00117						2.93333	-0.0041						2.93333	-0.000323
2.95	0.000972428						2.95	-0.00343						2.95	-0.000205
2.96667	0.000793153						2.96667	-0.00286						2.96667	-5.6e-05
2.98333	0.000593746						2.98333	-0.00254						2.98333	1.2e-05
3	0.000394339						3	-0.00233						3	0.000159
3.01667	0.000284932						3.01667	-0.00241						3.01667	0.000266
3.03333	0.000305524						3.03333	-0.0024						3.03333	0.000233
3.05	0.000456117						3.05	-0.00227						3.05	0.000379
3.06667	0.000596282						3.06667	-0.00217						3.06667	0.000496
3.08333	0.00044602						3.08333	-0.00219						3.08333	0.000613
3.1	0.000205758						3.1	-0.00203						3.1	0.000699
3.11667	-2.45036e-05						3.11667	-0.00191						3.11667	0.000715
3.13333	-0.000264766						3.13333	-0.00168						3.13333	0.000721
3.15	-0.000555027						3.15	-0.00158						3.15	0.000776
3.16667	-0.000955373						3.16667	-0.00126						3.16667	0.000712
3.18333	-0.00139						3.18333	-0.000762407						3.18333	0.000618
3.2	-0.00172						3.2	-0.000277814						3.2	0.000773
3.21667	-0.00169						3.21667	0.000146779						3.21667	0.000848
3.23333	-0.00149						3.23333	0.000491372						3.23333	0.000704
3.25	-0.00147						3.25	0.000425965						3.25	0.000709
3.26667	-0.00125						3.26667	0.000100558						3.26667	0.000594
3.28333	-0.000802197						3.28333	-0.000401747						3.28333	0.000509
3.3	-0.000423543						3.3	-0.000993017						3.3	0.000354
3.31667	-0.000104888						3.31667	-0.00168						3.31667	0.000218
3.33333	0.000313767						3.33333	-0.00234						3.33333	-5.8e-05
3.35	0.000522421						3.35	-0.00263						3.35	-0.000244
3.36667	0.000371076						3.36667	-0.00264						3.36667	-0.000369
[truncated: 2,710 more rows]

## Sheet: supplementary fig.18b
DP_X	DP_Y	Fit_X	Fit_Y	NDH_X	NDH_Y		DP_X	DP_Y	Fit_X	Fit_Y	NDH_X	NDH_Y									DP_X	DP_Y	Fit_X	Fit_Y	NDH_X	NDH_Y
[truncated: 2,908 more rows]
